# Supplementary material for: Crowd vocal learning induces vocal dialects in bats: Playback of conspecifics shapes fundamental frequency usage by pups
Source: PLoS Biol. 2017 Oct 31;15(10):e2002556. doi: 10.1371/journal.pbio.2002556 (PMC5663327; doi:10.1371/journal.pbio.2002556)
Supplement: S1 Data — (XLSX) [file pbio.2002556.s011.xlsx]

## Sheet: Figure 1E,F
Mean log_2(F0) of bat calls
Adult bats	Low-F0 playback	High-F0 playback	Control playback
9.21646	7.89242	9.11968	7.86754
9.60514	8.22479	9.55426	7.30331
9.42444	7.49804	9.68386	9.13643
8.72721	8.21212	9.6805	9.12314
8.2944	7.43728	10.4532	9.71153
9.21147	7.44422	8.7751	7.41065
9.14509	8.61676	10.1021	7.78029
9.02542	7.40471	7.40926	9.38713
8.67816	7.0414	7.42092	9.37369
8.78362	7.42556	13.5151	7.91202
8.63817	7.6458	11.4634	9.20704
8.28611	8.37573	8.75512	9.25722
9.40479	8.43894	9.82803	9.33014
8.57071	7.48344	9.28795	8.95774
8.51459	7.43603	13.2401	9.03188
9.19274	7.67199	9.87006	8.71383
8.87842	8.55952	8.23369	8.95124
7.20536	8.12495	8.68874	8.89852
8.72919	9.02606	9.63947	9.1601
9.19806	7.71968	8.6773	7.98093
8.76924	7.429	10.5716	8.95709
8.7423	8.66688	9.28921	9.14494
9.09874	7.82898	9.96575	8.83418
9.07086	8.14829	8.59015	7.79802
7.71813	7.73866	8.18293	7.39065
9.15905	8.5421	10.6344	9.25671
9.4389	7.24283	8.55747	8.30956
9.34991	8.10728	8.8202	7.5073
8.90771	7.45303	9.57229	8.40652
7.45416	7.31967	8.63107	8.30258
7.66105	7.24199	7.58675	9.03551
9.19325	7.75627	8.46394	8.97206
9.48656	7.7457	9.6486	9.0223
7.63582	7.87414	7.50174	8.93725
9.48962	8.36363	9.73536	9.06697
7.71364	7.5912	9.28432	8.8873
9.11618	8.82937	13.0203	7.91106
8.7677	7.5292	11.9528	8.70253
9.95298	7.18934	13.3576	8.78008
9.51747	8.44558	8.99931	7.34176
9.28809	7.73182	9.5414	8.32206
9.29475	7.58117	9.63076	9.30955
9.05984	9.06292	9.43137	9.31074
9.87403	7.59772	9.07309	9.32499
9.62814	8.442	10.4853	8.73836
9.38384	7.51149	9.46422	9.06118
8.76044	7.25422	7.37063	9.13065
9.61498	7.26739	9.24338	8.74323
9.42523	7.60096	7.9688	10.0555
9.41783	7.91268	9.14113	9.44892
9.12634	7.41134	7.98454	8.60937
8.9179	8.77995	13.6686	8.98119
9.59552	7.38352	8.98717	9.62282
9.6486	8.65938	8.70167	8.56283
9.64453	7.71765	8.6373	9.55859
9.18783	9.04259	8.29594	9.8107
7.28596	7.54138	8.23194	7.72188
8.31625	8.08248	7.44909	9.71731
8.99769	7.86147	9.16302	9.23868
9.01576	7.40204	9.43747	7.83138
8.12455	8.07988	11.8674	8.63836
9.18035	7.69662	11.5639	8.07883
9.00209	7.46205	7.66966	9.17673
8.90448	8.85194	9.84207	9.91952
9.40224	8.41407	8.54457	9.66184
9.53756	8.11582	11.0801	9.61174
9.07712	7.44941	10.7609	7.34445
8.82792	8.84085	9.05376	9.06235
8.80064	7.79484	9.19406	8.3349
8.78129	8.13217	12.3417	9.7511
8.32866	9.0401	13.5118	8.65575
9.702	7.83524	11.0022	9.96954
9.51803	7.65368	9.34242	9.52401
9.00909	9.00876	9.56591	8.8933
9.255	7.66202	9.95705	8.82624
8.40296	7.97935	9.15975	9.12762
8.19174	8.24309	12.2935	9.08696
8.96186	8.80405	9.3945	8.65937
7.04485	8.93003	9.21229	8.477
7.79759	8.13174	13.0683	6.80097
8.48777	7.60546	13.3238	9.81368
9.16784	8.2518	12.5452	9.48513
8.21121	8.56865	9.49173	8.47417
9.25308	7.76706	9.00876	9.63395
8.23579	7.81148	8.78564	8.91817
9.78639	8.91703	8.82626	9.26737
9.37828	8.1171	7.5493	9.84482
9.59751	7.66413	11.4974	9.40032
9.36682	8.80587	10.9885	9.72234
9.20669	8.53429	9.87062	9.77366
8.50125	8.9173	8.34263	9.23104
7.57921	8.65833	10.1915	9.83667
7.24515	8.05195	10.5928	9.1016
8.89468	7.58968	9.28642	9.36089
9.07917	8.06439	12.1765	8.85322
8.79294	8.16778	13.4056	8.5054
9.14749	8.02702	9.66221	9.06086
7.9546	8.7002	7.94334	9.37639
10.26	7.813	9.76522	9.14077
9.01456	7.28845	9.5577	9.50239
9.07483	8.08024	9.7671	9.16296
9.01412	8.18344	9.42373	9.24998
8.76598	7.42502	8.44737	7.40241
8.61417	8.43903	13.5584	7.3979
7.41997	7.73956	9.46345	9.49121
7.66937	7.55574	9.68036	9.19792
8.96797	7.6761	9.48561	9.35817
9.20172	8.03395	9.02236	8.73629
9.72948	7.33803	9.40694	9.04066
7.62457	7.20856	9.33327	9.15871
9.34905	7.14222	9.14552	9.89045
9.33873	7.62131	13.6832	9.45269
7.43368	7.99626	9.98612	9.15019
9.16108	7.66485	10.3545	9.55441
9.3051	7.63402	9.93196	7.96005
9.29263	7.05254	9.77602	8.86446
9.16112	8.26269	9.73245	8.2043
9.26621	8.00832	9.92006	8.28417
8.76324	7.43138	9.24671	8.43444
8.88461	7.63132	13.696	7.50123
8.90192	8.26735	8.49677	9.42981
9.0629	8.25295	9.16252	8.72004
8.52618	8.18893	9.54596	10.0451
8.89311	8.88907	8.07058	9.52968
9.14157	9.00164	9.29966	8.68547
7.80632	7.63891	9.18136	9.11356
8.58373	7.34066	9.20253	8.84126
7.70754	7.25755	10.6715	8.73679
9.35478	7.16341	13.5163	9.63741
8.49538	7.96822	9.37991	7.35845
7.64452	9.16272	9.16597	8.64536
8.84285	7.51908	9.60007	7.92682
8.00667	8.8085	9.25152	8.67914
9.72157	7.41	7.23016	7.53633
9.51428	7.68396	9.04862	8.34047
8.90809	7.5288	8.52009	8.96469
9.40385	7.2443	7.52161	8.78029
9.18059	7.40409	9.39185	8.37706
9.60957	7.15107	9.16887	8.20481
9.32512	8.1433	7.21076	10.3441
7.01753	7.43634	13.6293	9.41798
9.36416	7.42479	10.1232	8.91633
9.79559	7.56173	10.3314	9.47827
9.1613	7.48922	10.8487	8.2286
7.52454	8.84666	9.60358	7.46846
8.38007	8.49534	13.3326	9.14653
7.53045	8.43867	9.89726	8.78907
8.86203	8.66447	9.4578	9.05328
8.35028	8.54444	9.67611	8.95057
9.77294	7.61111	9.05606	8.70837
9.37157	8.00417	7.49973	9.93681
9.64223	7.15974	8.96705	9.69838
9.25402	8.37812	9.7128	9.43008
9.10324	8.73757	12.47	9.17381
7.24917	8.31843	11.1937	9.69616
9.70434	8.67511	13.1585	9.53964
9.63302	7.37729	13.0623	9.39297
9.77807	7.5214	13.1378	9.24063
8.98354	7.96934	8.83825	7.55261
8.66777	7.57106	10.5011	8.60252
9.00334	9.95208	9.64604	9.09106
9.54076	7.5614	10.2679	8.37541
9.17733	7.66967	9.91077	9.56057
8.80746	7.36565	8.29696	7.87678
9.1014	7.37345	9.2695	9.41902
8.96441	7.51467	8.44063	9.56801
9.24619	7.10986	10.758	9.42076
9.63119	7.25925	9.67623	9.55929
9.50492	7.15104	7.41728	9.38771
8.86263	7.60315	9.47337	8.73873
9.32495	7.6168	7.21125	9.22255
9.14517	7.53569	13.2161	7.65374
7.20689	7.20391	7.80986	7.40114
8.95461	7.61949	12.9827	8.18109
7.97933	7.73918	9.45275	8.00833
8.95097	7.43322	8.49595	7.62468
8.97866	7.7073	10.2247	7.67941
8.76281	7.49126	12.7481	7.29201
7.77152	7.43081	9.58397	7.3134
9.26449	7.36481	9.17899	8.44472
9.33376	7.36595	10.5316	8.69712
8.3462	7.92567	9.57404	8.75269
7.1248	7.52125	9.83753	8.68394
7.39713	8.15641	9.36159	8.76931
8.36979	8.39325	11.0344	8.68385
8.50173	8.06619	8.13801	8.91161
8.63451	7.78584	12.9086	9.71874
7.9258	7.31352	7.5408	9.5545
8.89331	7.51648	11.3297	9.51564
8.16604	8.12212	13.0455	9.51569
9.02655	7.55457	7.97157	9.35058
7.39693	8.34812	10.5863	9.22831
9.57548	8.26536	9.68936	9.15231
9.21398	7.77252	9.50709	8.99541
9.0454	8.16481	9.53991	8.86227
9.17307	7.59268	7.4069	9.6164
7.7316	8.03472	8.7884	9.62205
9.52669	8.02064	8.91782	9.57398
9.02625	8.63284	8.64494	9.35046
9.1252	9.27421	13.2347	9.53531
9.42233	7.94262	8.87345	9.14569
9.15444	7.93472	13.6362	8.89463
7.48009	7.68788	8.85958	9.5043
9.54077	9.16029	8.12509	9.59034
9.28181	8.94793	7.67104	9.6324
9.55264	7.67407	12.0574	9.59587
9.72644	7.43269	8.77759	9.21459
9.68481	8.12071	7.73511	9.19982
8.78571	7.4504	8.12074	9.32749
7.3668	9.03141	11.2245	9.55998
7.87304	8.87943	8.86491	9.20474
9.62742	8.03447	7.17879	9.58678
8.94279	7.39115	10.9745	9.36118
9.16804	7.07626	6.80577	9.06839
9.39919	7.34428	8.51577	9.25418
9.21447	7.82874	9.72921	9.56995
9.26415	7.83539	7.68173	9.2838
8.31565	9.3337	7.35647	9.25383
9.64744	7.01919	7.27277	9.60916
9.67252	9.50354	7.22186	9.30213
9.59706	8.66711	7.22387	9.55175
9.24084	7.54429	13.7003	9.22149
8.76263	8.06453	13.7298	9.42141
8.74321	7.56421	9.11281	9.25365
8.45949	8.17248	9.51561	9.21324
7.60501	8.76856	9.61814	9.43969
8.11099	8.53984	11.3707	9.20219
9.01313	7.55882	9.84161	9.83161
7.39147	7.15075	10.9442	9.16156
7.46765	7.18852	12.047	8.68902
9.84107	7.48903	8.92561	9.29138
7.77592	7.6059	9.59903	8.79228
8.43378	7.39546	9.43296	9.82321
8.65167	7.37711	9.72079	8.58279
8.10316	7.91651	8.99834	9.28321
7.6706	8.40036	8.61123	7.91847
7.95823	7.52607	9.36269	10.1174
9.6419	8.92825	10.2703	9.28702
8.29877	7.40141	13.2857	9.27654
7.98172	8.58058	7.81486	7.5016
7.60324	8.52181	7.5192	9.41995
9.21094	8.37627	12.1695	9.73782
9.24341	7.61547	10.9475	9.75978
9.18601	7.65209	11.3589	9.42745
9.09954	7.38267	9.66168	10.0375
8.48448	7.76285	9.82301	9.47978
9.16468	7.47749	10.1499	8.47878
9.0668	7.49568	10.1211	7.76247
9.34574	7.3709	10.5642	9.59188
8.66818	8.41444	7.17946	7.44366
9.40647	8.25449	10.4835	9.27574
8.9517	8.62012	10.1121	9.28452
9.28867	7.28862	10.4271	8.71384
8.74785	8.13166	10.529	9.16967
7.65084	8.1998	9.79659	7.61327
9.20026	7.61376	8.47621	9.53351
8.06726	7.25089	9.02918	10.6407
9.14301	8.94894	13.1467	9.32871
9.28716	7.85529	8.87762	9.03291
8.96785	8.64572	10.8217	9.10808
9.12058	7.9221	8.61609	8.71134
7.58085	7.84914	7.93988	13.0151
8.74101	8.31456	12.9107	9.92519
9.6311	7.73071	8.99916	9.15827
9.43783	8.77984	11.0544	9.66566
7.69801	7.39096	8.7877	9.50104
9.70774	8.03009	12.1473	9.57206
9.21426	7.37827	10.7297	12.5262
9.35694	7.70686	8.66456	8.19812
8.3808	7.82594	8.25594	9.52382
8.24611	7.65755	8.14161	7.90602
9.21957	7.25804	8.0022	9.34205
9.73983	8.1874	12.6199	8.81218
7.39583	7.53885	9.30094	9.00416
8.25759	7.63289	8.1537	8.76567
9.04902	7.0894	9.43661	9.14206
9.58983	8.90875	7.67467	9.27784
8.6647	9.06511	8.30552	9.92788
7.54412	8.5846	7.95283	9.98959
7.76436	7.78939	8.05974	9.24272
7.22596	7.54614	9.16603	9.3503
7.79286	7.44062	9.16634	9.30853
8.8835	8.39749	11.2087	7.57112
9.05887	7.70415	8.92495	8.55135
9.43034	7.39692	8.78693	9.8542
8.86421	7.39121	9.5917	8.84993
9.36874	7.86087	9.15392	8.86258
7.67811	8.42965	8.59068	9.61175
7.71496	7.18545	9.54654	8.91246
8.37397	8.93939	8.62857	7.83468
7.37703	8.59117	11.9546	9.13459
9.18186	8.11256	9.9135	9.75295
8.24096	7.90216	8.79436	8.88068
6.96466	8.73968	11.0845	9.20668
9.20159	7.88773	9.62967	9.47557
9.08161	9.10148	9.11064	8.65731
8.89141	7.47685	9.0692	9.10067
8.63332	8.35101	9.02131	9.52406
9.54017	8.78586	13.2578	7.35325
8.2029	8.41176	8.59222	8.94431
8.92305	7.51727	10.4134	9.76962
8.40285	7.40906	10.2878	8.83079
9.30145	7.70769	10.422	9.81502
8.02725	7.48218	8.32771	9.26931
9.36395	7.37488	8.95335	7.76737
8.13456	8.40946	12.285	9.8244
9.05205	8.07739	8.99855	7.6262
9.43045	8.36404	8.91612	8.51832
8.02312	7.28995	8.19494	7.07696
9.41941	7.5031	8.36917	8.7957
9.58267	7.81873	10.6785	9.06867
9.4695	7.37515	9.12984	7.85875
9.22376	7.88427	9.61353	8.90958
9.20485	8.98399	8.86142	8.71105
8.98431	8.80294	9.2379	9.52798
8.36796	7.42915	8.93925	9.2489
8.66056	8.51069	8.9833	8.52999
8.05941	8.31192	8.31255	8.39801
9.35139	7.93036	10.3766	9.80645
8.83123	8.10205	12.6626	9.70332
8.53465	8.22655	8.21411	7.28298
8.50363	8.07901	8.40795	9.55943
8.52238	7.71547	9.03415	8.25783
7.83817	8.17845	8.07656	7.24611
9.08618	8.53343	10.139	9.09456
9.16992	7.51428	8.68013	8.10092
9.1064	8.60431	8.99532	8.41484
8.29315	8.39801	8.68409	8.50146
8.1565	8.2684	10.1846	9.44634
8.81289	7.79699	9.38371	9.11558
7.78823	8.79175	9.04648	8.24465
9.12638	8.72176	9.104	8.3469
8.14004	9.27676	9.27174	7.74481
8.42167	7.25078	11.6709	8.70078
8.39052	8.53021	8.8034	8.7399
9.25575	7.39894	13.1421	7.56319
9.36011	8.57817	9.6894	8.71436
7.85008	7.61937	11.2878	9.0133
9.35736	7.70446	9.05505	8.63226
8.71194	8.32092	8.46276	8.80156
8.46969	7.64752	10.675	9.84499
8.91621	8.76647	8.10962	9.18343
7.31857	7.80057	9.15981	9.14691
8.49281	7.4234	7.78898	9.63937
8.70553	8.56195	13.7814	9.46507
9.16599	8.97596	9.0566	9.06228
8.71348	8.32748	9.11442	9.1232
9.65397	7.29593	11.4618	9.94054
8.91122	8.04522	8.91615	9.71801
9.31236	8.29216	9.2708	9.75988
8.88596	8.13585	13.1085	9.59912
9.48137	8.05618	8.18041	9.07951
9.48494	8.29034	9.51715	9.51523
9.54551	7.65377	9.37418	9.58969
9.35403	7.74532	8.9488	9.01557
9.44311	8.49161	8.90474	9.28329
8.519	8.25012	9.50422	9.14425
9.52865	7.52834	8.7632	9.07079
9.11359	8.82633	13.4537	7.599
9.53472	7.68987	8.18653	7.19505
7.93839	7.26996	9.29371	8.70878
8.65627	7.81077	8.42453	9.49867
8.67254	7.13631	12.5197	9.19397
9.43843	9.2705	9.72473	8.77607
9.22054	9.12243	9.45682	8.72195
8.39478	8.92502	12.0307	9.25908
8.53505	8.30218	6.93191	7.82515
8.11968	8.5405	7.78481	9.46861
8.69839	7.92994	8.76961	8.08303
9.00843	8.63095	9.7022	9.16307
9.15332	7.14998	9.10113	8.90503
9.43428	8.43343	9.25548	9.14797
9.04685	9.06691	9.17345	8.7141
11.0051	8.1843	11.7404	9.79355
8.35758	7.40719	11.2676	7.54729
8.79927	8.24589	10.9698	8.27769
9.12237	8.55338	10.0556	9.18505
9.37921	7.46515	10.5224	7.2189
8.92732	7.94339	9.50619	10.1701
8.28016	8.2312	9.93959	7.56881
9.32083	8.44132	10.372	9.17779
8.81538	8.98778	8.13732	7.61579
8.82312	7.64754	9.46329	8.8808
9.25455	8.95399	9.05691	9.15654
8.29641	7.6351	13.1838	8.76338
9.28202	7.42211	8.15601	7.43063
8.27692	8.24474	13.0917	9.02945
8.30906	8.19269	12.4363	8.85239
8.44751	8.69801	9.56566	9.31499
9.56821	8.55353	10.3777	8.79228
8.8082	8.63535	13.4013	8.77189
9.39322	8.52244	9.88393	8.72701
8.97375	8.52052	9.85772	8.31611
8.1105	8.14178	9.80817	7.25267
8.66512	7.65415	13.2737	8.55898
9.17851	8.19603	9.39786	9.14993
8.09562	7.33934	8.77846	7.61708
8.95111	8.8743	11.1493	9.57667
9.10125	8.46583	9.78541	8.83446
9.43192	7.58599	12.0304	9.59319
9.57315	7.30037	8.90859	7.9221
9.66552	7.52452	13.0493	7.84914
9.63332	7.98853	9.15245	8.31456
9.28183	7.92026	10.2761	7.73071
9.56645	7.77555	8.59224	8.77984
8.48551	9.13055	9.02908	7.39096
9.09755	8.57065	8.66542	8.03009
9.24917	7.6654	13.0071	7.37827
8.88639	7.86312	8.68885	7.49702
9.72279	7.67186	9.45648	9.59866
9.02758	7.30827	9.2579	9.55934
9.60191	7.38048	8.98777	7.58708
8.85596	8.3034	13.2825	9.65542
9.07145	8.62118	7.98922	9.65855
8.72606	8.4779	9.23456	10.2082
7.62489	8.81078	11.301	8.7882
9.31884	8.76746	7.52739	9.77243
8.12642	8.57483	9.00635	9.10238
9.15071	8.19403	9.02574	9.33549
8.52021	7.36264	11.7274	9.28438
9.75632	8.7361	9.57261	9.07307
9.42138	8.69243	8.65981	8.62522
9.23409	7.98553	10.7914	9.66893
9.23983	8.02193	8.64741	9.37584
8.86393	8.81684	8.68796	8.38326
9.04235	7.85594	8.79593	8.4961
9.54161	7.90436	12.9488	8.73095
9.02642	8.4643	7.46424	8.56055
9.09356	8.2471	9.31692	7.70431
9.23429	7.13961	8.7669	9.64985
7.52719	7.62567	9.3253	9.57349
8.57015	8.57766	8.62419	9.89201
9.52551	7.45336	8.80682	9.64404
9.4787	8.18756	8.60946	9.56272
7.68466	9.01392	9.479	9.00353
9.40262	8.33452	10.6572	8.74512
7.99391	7.58238	11.1167	8.93441
9.55169	7.4778	9.29391	8.66898
8.65351	13.5642	8.29182	8.68946
8.87976	8.8063	10.9889	9.3487
9.25326	8.29188	10.6519	8.23046
7.27007	7.626	8.85374	8.77052
8.36665	8.43957	9.25298	9.5709
9.59855	8.42906	12.943	8.26731
9.21201	8.1923	9.00092	8.13784
9.41232	7.97933	9.18981	9.02953
9.50411	8.73571	9.05009	7.347
9.70745	7.45536	8.90985	9.52967
9.55142	7.72218	11.2156	7.32633
9.76593	7.9835	9.59941	8.20712
9.57249	7.6563	13.072	8.23822
8.69832	7.47989	7.00357	7.94441
8.85602	8.81426	10.3288	9.04589
9.04499	7.29123	6.99252	9.41337
9.13939	8.25899	9.27133	10.1846
8.82565	8.65349		8.83524
9.09969	7.44287		7.40919
8.31704	7.35729		9.65429
10.2156	8.84361		9.58927
8.90233	8.69807		9.18518
9.56826	8.07301		9.77754
7.38619	7.38953		7.8844
8.8614	7.80102		8.54268
8.72981	7.89736		7.36299
8.09754	9.19521		7.90799
8.39484	7.8208		8.92138
9.5893	7.55968		7.18346
9.58724	8.15384		8.81116
9.49056	8.87477		7.49554
9.34961	8.00427		9.33379
8.31625	8.11625		7.4374
8.49949	7.52834		9.48058
8.07877	8.36971		8.96443
9.61474	8.17288		8.97082
9.1816	7.81454		7.44034
9.18973	8.29552		8.92651
9.03295	8.87298		9.0092
9.05481	7.40631		10.2238
9.18503	7.51319		9.32467
8.47296	8.47165		8.98013
8.98473	7.40707		7.71228
9.34316	8.03031		9.04532
9.69829	8.52714		9.86954
9.40137	7.78403		9.83642
9.28514	8.00535		9.71607
9.64589	8.31138		9.69135
8.4161	7.43862		9.33041
9.36046	8.35557		9.18095
9.16337	8.52359		9.46147
8.87825	8.00366		9.10122
8.33122	9.28175		9.01126
9.10225	7.78742		9.09154
9.13227	8.78109		8.66854
9.26349	7.31634		9.41321
9.225	8.95637		9.15731
9.15753	7.4029		9.17422
9.84871	9.00634		8.75005
7.74979	8.21556		9.39912
7.79726	8.59228		7.96412
9.15464	8.6161		9.496
7.86991	8.28171		8.67541
9.59902	8.70654		7.70828
9.59465	8.25109		8.72447
9.45863	8.57334		8.94662
7.7103	7.76356		8.398
9.2515	8.19771		9.39125
9.43091	7.30782		8.54966
9.64127	8.71533		7.81949
8.65915	8.48832		8.92165
9.83716	8.62961		8.8111
9.66035	8.15015		8.12832
7.80874	7.8505		8.82294
8.76365	9.19556		8.80807
8.00586	8.78245		9.19337
9.14426	7.77876		10.4532
11.4838	7.31165		8.7751
11.1583	8.75889		10.1021
9.98074	7.42546		7.40926
8.35544	7.7336		7.42092
9.49809	8.8794		13.5151
7.80399	8.80115		11.4634
9.23012	8.23834		8.75512
9.63376	8.418		9.82803
7.6459	9.02943		9.28795
7.22157	8.93723		7.36402
7.68423	7.74794		9.29279
7.98502	7.36035		9.14562
9.59169	7.79862		9.15531
8.59859	7.31039		8.8153
7.78369	7.56863		9.52751
9.51487	8.59472		9.31903
7.25121	9.10987		9.02775
8.89704	7.28675		9.95348
9.37037	7.7764		9.92881
8.96864	7.22492		9.91826
8.32607	8.26731		10.0859
8.01492	8.26974		7.87696
7.88463	8.37421		8.76735
7.86576	7.35921		7.49594
8.93422	8.36135		9.8955
8.06609	8.18663		8.75251
8.9142	7.63746		8.67831
9.03797	7.56877		9.78536
8.81579	7.42092		8.52503
8.75976	8.85579		8.98702
9.15071	7.37003		9.0266
9.55272	8.56989		9.98281
9.51959	9.28326		9.69515
9.67784	7.24658		9.78417
9.51447	7.43846		7.16583
9.47846	7.64986		9.57119
8.98331	8.27397		9.57478
8.99309	7.71429		8.95344
7.38193	7.34319		9.63265
7.24957	8.48061		8.8647
7.37699	7.80425		9.61358
13.2955	8.80257		9.32194
9.50197	8.10602		9.38868
9.41158	8.43042		8.18803
8.78158	8.14256		9.23089
9.54093	7.90446		9.73104
9.42049	8.97494		9.85673
9.53272	8.62962		9.76214
9.7579	8.00223		9.75476
9.77165	7.60151		9.53437
9.7108	9.09446		8.76577
9.5514	7.86353		9.35408
9.40283	8.38477		9.38626
8.42143	8.82304		9.39114
9.25169	8.64398		9.53534
9.33742	7.71608		9.31448
7.61905	8.3681		9.34464
9.23629	7.88066		9.64427
9.22972	8.27278		9.45854
8.38985	9.22509		8.73396
9.06345	7.42423		8.27276
8.71715	8.84021		8.93636
9.55375	7.63448		8.91231
7.79636	8.35062		8.16098
7.3483	8.54798		8.74681
9.5603	7.63454		9.58292
7.23409	7.25108		9.67376
7.1552	7.78447		9.68991
8.93563	9.22028		9.79185
8.74289	9.08379		9.76598
8.53844	8.84105		9.622
9.14444	8.35457		9.96821
9.50181	8.99808		7.26996
9.41211	7.26981		7.81077
9.29385	7.98261		7.13631
9.01284	7.69515		9.2705
7.63487	7.56187		9.12243
9.22537	8.3664		8.92502
7.00009	7.7753		8.30218
8.93956	8.59637		8.5405
9.7264	7.39514		7.92994
8.98383	8.47415		8.63095
8.23181	8.47889		7.14998
8.30275	7.28086		8.43343
8.64702	7.40445		9.06691
8.69325	8.14441		8.1843
9.29063	8.47189		7.40719
9.56086	7.68215		8.24589
8.93591	7.42527		9.04736
8.98536	8.51945		9.48624
9.27584	8.36085		7.55682
9.47255	8.88837		9.87717
7.74588	9.11239		7.83537
9.06995	7.59582		9.69018
7.91274	7.71383		9.72335
8.95642	7.89048		8.94171
9.02721	7.41825		9.463
9.64417	8.69243		9.86309
9.39363	7.29802		7.65356
9.55187	7.28761		7.67916
7.6726	8.49866		9.4136
9.66831	8.46533		7.61372
7.66368	8.96846		9.28433
9.37118	7.63615		8.50865
9.17252	7.39867		7.33805
7.42634	7.34406		8.70563
9.15163	7.60373		9.6256
9.28861	7.11336		9.84845
9.54055	7.22238		9.6174
7.7832	7.69772		10.2858
9.47514	7.27984		8.59185
9.61189	7.27376		8.55957
7.72705	7.94623		8.04317
9.35841	8.33912		9.42831
8.44349	7.39989		7.40295
9.03664	7.74949		9.06433
9.19856	7.67062		8.08918
9.00116	7.01921		9.24658
7.76795	8.98015		9.11517
7.41843	7.03175		8.85466
7.74971	8.81087		8.24082
7.79338	9.23821		8.47169
8.2924	7.69929		8.82187
7.44978	7.38613		9.79906
7.94086	7.34699		8.58898
7.70491	8.31107		9.84213
9.27516	7.32101		7.73477
7.98791	7.28886		9.82612
7.69167	7.39837		9.15586
9.27664	8.31079		8.96601
8.99046	8.46236		9.17227
7.729	8.89594		9.63395
9.04665	7.80141		7.51167
6.91116	7.58752		9.25957
8.03663	7.84528		7.85874
8.70237	7.49468		8.46573
8.51295	7.23523		9.16924
9.32138	8.42304		8.45378
9.46434	7.33354		9.09623
9.36201	7.3527		8.80022
9.22587	7.269		9.82267
9.32798	7.63662		7.51158
8.94026	7.37906		7.89204
9.20381	7.49159		9.76413
9.3652	7.39871		8.74878
9.10748	7.39512		8.65898
9.53943	8.24655		9.77968
8.96463	7.49649		7.94605
9.6896	7.24318		7.77026
9.46097	7.33374		9.3155
9.71421	8.0333		9.2061
7.58661	7.26359		7.69489
9.09061	8.66959		8.98043
9.20154	7.69843		8.18619
9.06877	7.82136		10.1852
9.3624	7.40181		13.26
8.82885	7.20194		9.93498
8.3695	7.23415		8.32308
9.27184	7.55624		7.74201
8.43244	7.33601		10.953
8.08757	7.30438		8.10788
7.66514	7.44725		8.32843
7.29311	8.12538		8.35736
9.71387	8.85888		9.15853
9.80176	7.62812		8.85093
9.58547	8.08792		9.25649
9.42302	7.32562		8.43168
9.40615	7.23875		9.85987
9.25183	7.60476		9.8244
8.48093	7.27226		9.5907
9.32818	7.48094		9.17102
9.17379	7.8641		9.19793
8.11372	7.23339		8.96694
10.5199	7.52895		9.36735
8.63193	7.35873		9.51751
8.30565	7.61934		7.30525
7.87708	8.54717		9.04537
8.62819	8.42964		8.42691
7.94943	7.22178		9.00011
7.26331	7.42631		7.1839
7.59123	7.4732		7.5395
9.67252	7.41657		9.01168
8.95808	7.60762		8.8169
9.25035	7.33808		8.43754
8.91569	7.43254		8.32989
9.28085	7.43233		8.69059
9.23002	7.83961		8.85191
9.6797	7.68008		8.04503
8.19784	8.45235		8.70452
9.27254	7.64467		9.04974
9.29093	8.36615		8.46949
9.27511	7.545		8.01588
7.46787	7.37837		9.85583
7.81484	8.8604		9.26084
7.83346	8.39546		9.12551
7.67296	7.27383		9.99603
9.325	7.2946		9.28376
8.97399	7.61095		9.77646
7.47805	7.51371		9.17464
7.44364	7.40299		9.03635
7.62415	8.6189		8.97867
8.31103	8.55421		9.07224
8.64147	7.72576		9.08309
8.99864	7.45186		9.84296
8.86457	9.05839		9.80916
8.60468	8.68075		9.72916
8.3694	7.70969		9.4853
9.48692	7.35863		7.99393
7.57318	8.31387		9.64663
9.62912	7.32832		9.13702
10.0275	8.48761		8.26003
9.68748	7.59348		9.02157
7.25342	8.64137		9.67527
9.71549	7.20166		9.10419
9.69294	7.44226		9.69791
8.37343	7.53571		8.26481
9.23267	8.61497		9.73133
9.27241	7.51672		9.18832
8.75641	7.39589		9.81842
8.09264	7.208		9.16869
9.59653	8.74224		9.22511
9.99961	8.43761		9.66916
9.476	7.19719		9.73704
9.24576	8.65794		9.39888
9.40436	7.39579		9.31736
9.30376	7.45744		8.91278
8.42142	8.28994		8.8084
7.64739	8.32853		9.22361
9.56337	7.1758		8.38346
9.0706	7.6676		9.10584
9.22798	8.41271		7.63256
8.40143	8.90595		7.96362
8.52998	8.06139		7.96504
7.37277	7.76303		7.80371
7.45343	7.55122		8.56226
8.86163	7.58563		9.39892
8.92888	7.49418		7.48319
9.07064	7.31287		9.11846
9.40215	7.38302		7.14991
9.55479	7.37643		7.73148
9.09394	8.72182		9.52992
9.37821	7.23057		9.04477
9.15715	7.70961		9.59308
9.13131	7.45003		7.60893
8.93124	7.71959		9.6447
9.49843	9.13821		9.21699
9.32323	7.34248		9.60146
9.53037	8.42472		9.40812
7.56212	7.34374		9.52346
9.30894	7.38667		9.73083
8.88554	8.43849		9.77944
8.64885	7.93654		9.69897
9.66776	8.1911		9.57517
9.72436	7.74853		9.30095
9.34213	8.10886		8.52297
9.18991	7.88483		7.73848
9.05775	8.34616		8.89028
9.05208	8.84001		8.37394
9.21046	8.47292		8.06812
9.0333	7.75057		8.35877
9.21027	7.41273		8.52756
9.07917	7.3528		8.87649
9.33801	7.58245		9.6382
8.3582	7.60437		9.544
9.86866	8.00179		9.68503
8.94682	8.52274		8.37101
8.57012	7.38642		9.25496
8.0361	7.73948		9.6029
9.1607	7.67437		9.42784
9.10712	8.59975		8.63195
9.72244	9.13647		7.43953
7.57064	7.35804		7.7462
9.58825	8.03278		9.8907
7.42212	7.58948		7.61264
8.72075	7.91251		8.58164
9.78056	7.5797		7.94422
9.76542	7.98999		9.79768
7.45012	7.39475		9.73666
9.62882	7.51228		9.75899
7.63665	7.2062		9.6661
8.40567	8.81743		9.10936
9.65834	8.13635		9.35981
8.81138	7.79593		9.14357
9.06698	7.90271		7.38788
8.72606	7.26872		7.82798
8.70296	7.5051		8.1546
8.94131	8.80477		9.03064
9.93018	8.42647		8.7021
9.22445	8.25437		8.5245
8.96357	8.80512		7.88896
8.79074	7.18711		8.67205
8.84026	8.26397		8.32356
7.60262	7.79766		7.47329
9.16816	8.41998		7.8247
9.64843	8.50834		7.41838
9.36991	7.63007		7.90862
9.32415	7.54121		8.3465
9.24633	8.11466		7.9995
8.55844	7.46436		7.2977
7.72707	7.46364		8.12018
9.20829	7.52895		7.16238
8.97438	7.92567		7.67998
8.64334	7.81036		9.24082
9.64111	7.31939		9.27688
9.22978	7.93337		7.55684
9.31659	8.04125		7.55186
9.54357	7.30194		8.24779
9.02368	7.92017		9.56935
9.25568	7.33855		10.8084
9.42851	7.42117		9.36409
9.36987	8.47596		9.14277
8.83845	8.92547		9.36763
9.58658	7.65757		9.85304
8.19438	8.53596		9.06772
8.53182	9.24622		9.03666
8.52184	8.00254		9.18631
8.89807	7.80288		9.26938
7.79762	7.68833		9.14944
8.79274	7.4622		9.27374
9.24422	8.51911		9.16506
7.20523	7.6389		9.37741
8.25028	7.0447		9.13048
9.21648	7.11765		8.7479
8.61019	7.452		9.00001
8.65821	8.05714		9.62702
9.32876	7.33485		9.37242
7.66478	8.83565		9.73312
8.61357	7.84651		7.43963
8.41465	7.27026		8.87697
8.64334	7.51498		9.11674
8.11155	8.33167		8.74911
8.78238	7.83748		9.49863
8.69507	7.60826		7.81404
8.21642	7.84767		8.85581
8.28915	7.1123		9.53835
9.28423	9.56155		9.17654
7.60874	7.85783		8.32502
8.25098	7.22966		9.03433
10.8073	7.60622		9.00086
8.03598	8.32322		8.54788
8.82993	8.61387		7.91308
9.12126	7.2891		8.71937
7.48007	7.32938		9.38226
8.81759	7.81838		9.17836
7.84252	7.24818		9.04447
8.78239	7.62435		9.35859
8.66456	8.1553		13.3576
7.85394	8.90883		8.99931
8.00074	9.16168		9.5414
9.33225	8.61197		9.63076
8.98311	7.63623		9.43137
9.65496	7.42246		9.07309
8.68323	9.22681		10.4853
9.46272	8.91946		9.46422
7.50482	7.91405		7.37063
9.08664	7.38507		9.24338
8.7687	7.87744		7.68336
9.0123	7.32504		9.5289
9.54459	7.24155		9.48407
9.08787	7.34257		9.51444
8.6249	8.4943		9.08288
7.88606	7.1158		9.16362
9.70959	7.18129		9.20694
9.41412	8.74024		8.94172
9.73881	8.14804		9.02911
9.32864	7.38044		9.58577
9.31329	9.15865		9.35856
8.64947	8.6763		9.62271
8.55178	8.29637		9.17709
8.78544	9.82113		8.60992
9.34708	8.07035		8.81334
9.3027	8.18638		8.9155
7.28762	9.33894		9.41942
8.81517	7.30588		9.05998
9.32406	7.67133		8.79697
8.51808	7.50767		7.30222
8.91888	7.90865		9.72385
8.82945	7.64684		9.30474
8.77047	8.48741		9.39298
8.61776	7.41414		7.63014
7.33674	7.12931		9.72653
9.00213	8.41421		9.32294
8.1457	8.21573		9.66168
8.74168	8.86433		12.0582
7.47609	7.36527		13.6375
7.99352	7.30415		13.5655
8.74804	9.35045		13.3623
8.27316	9.26399		11.4019
8.83875	7.78771		8.48634
8.85644	7.51537		9.30541
8.55833	7.57943		7.72905
8.9109	7.8599		9.65807
9.63003	7.87054		7.85096
7.43802	9.23888		10.5203
8.54832	8.45914		9.70072
8.61865	7.44294		9.56864
9.08925	8.85902		9.47749
9.24791	9.01619		9.53822
9.5651	7.46716		8.56777
9.42235	7.44187		9.44955
8.64061	9.13839		9.55213
9.88237	9.267		9.33015
9.38275	7.53052		9.47686
9.42765	8.83513		9.47519
10.157	9.42564		9.44381
9.12931	7.52699		9.67983
8.85183	9.08103		9.47377
9.6033	7.41943		9.24544
9.04384	7.27145		9.27929
8.61116	7.48049		9.24704
9.79663	7.98021		9.36471
7.273	7.69531		9.6118
8.55995	7.68669		9.34034
8.31886	7.9813		9.26557
8.29594	8.37636		9.17933
8.88715	7.91092		9.12095
9.46305	7.98638		8.1094
6.82205	8.01613		9.40366
7.78614	7.377		9.84857
9.44284	8.01884		9.69381
7.41877	8.31186		9.18628
8.502	8.44532		9.75332
9.11093	7.14457		9.72594
9.2416	7.40888		9.94595
8.25834	7.80188		9.35396
7.22798	9.16414		9.24259
9.32911	7.76214		8.89656
8.9852	8.34583		8.75426
9.02763	8.12277		8.46834
9.55885	10.4278		9.14599
9.3633	7.37575		9.14066
9.50948	8.69413		9.26699
9.03528	7.55875		9.21676
9.48624	8.73025		8.72806
9.09302	8.33556		8.92869
9.11188	7.25213		8.89355
9.01568	7.72698		9.30703
8.84885	7.46161		9.17727
7.56226	8.48079		9.22915
8.89991	8.56322		9.43269
9.05194	7.98654		7.55553
8.29653	8.6889		9.63049
8.52888	7.73278		7.45277
8.67765	7.34007		9.48638
7.23966	7.29661		9.73873
7.39731	7.47804		8.58668
9.5992	8.17623		7.21041
9.59204	7.61318		7.76809
8.92171	7.76607		9.57557
8.43376	7.23727		9.25635
10.2076	7.23056		8.02526
9.92545	7.9057		8.91027
9.90945	8.38493		8.22093
10.9802	7.90295		8.85599
7.45789	7.59941		8.87134
8.1669	8.03985		8.8348
7.90523	8.252		8.3588
9.15407	7.27735		7.48098
9.20683	7.84816		8.84826
7.63883	8.85061		7.89022
8.11325	8.95899		8.59226
9.14183	9.04178		9.08407
7.43214	8.67087		8.03115
7.45203	7.42537		7.68938
8.03838	9.13648		8.86614
7.48968	7.83161		8.46252
9.24818	7.3079		9.06643
7.35627	7.22136		8.82665
9.07229	8.73195		8.4036
8.73895	7.25936		8.39681
8.6278	7.23339		9.02799
8.11507	8.20578		8.74688
8.19347	9.04947		7.12316
8.93781	7.02206		8.24176
7.54918	8.22595		8.82203
7.92439	7.51148		8.21651
7.8613	8.02572		7.46931
7.5854	7.99638		9.44875
8.48167	7.24891		7.57455
8.76302	7.59635		8.15967
7.78134	7.58568		7.49308
7.27728	8.06892		8.84369
11.3639	8.40752		7.86364
11.2391	7.80582		7.84153
13.237	8.15709		8.28846
10.6787	9.03576		8.54886
9.82648	7.51605		8.97294
8.77429	7.42999		8.85183
9.13263	8.59719		8.16974
9.21503	8.4112		7.48171
9.51947	8.24193		7.46988
9.73549	7.72698		9.00344
9.60102	7.65658		7.68141
9.36228	8.306		8.92754
9.36044	9.14073		8.37349
8.33509	7.84203		9.49885
9.26905	8.67864		9.74781
8.97461	8.95292		9.97563
9.15849	7.6626		9.62128
9.19485	7.45541		9.40675
8.37027	7.71248		9.31061
9.28575	7.43034		8.10271
9.22382	7.7509		8.27271
9.32152	8.11484		9.14753
9.33072	8.97295		9.12419
9.61407	7.82557		8.7406
9.44835	7.31063		7.52204
9.48896	7.39414		9.19734
9.65965	7.76763		8.92113
9.44526	7.48215		8.73094
9.27572	8.49238		8.82894
9.54632	7.38506		8.60982
9.57918	8.55091		8.1446
8.34354	8.54145		9.04732
7.84855	7.11658		8.91848
8.29553	7.28049		8.62728
8.92796	8.78306		8.03023
8.45216	8.03675		9.19968
8.86248	8.65263		9.03601
9.06249	8.24344		8.64915
9.19859	8.29927		8.81527
9.52901	8.02636		8.87814
9.07478	7.68158		9.05648
9.13558	9.40456		8.35484
8.77297	8.37333		8.76439
9.61073	7.23766		11.4974
8.7892	8.28896		10.9885
7.18931	7.09822		9.87062
9.28016	7.29459		8.34263
12.9126	7.38194		10.1915
8.88551	7.6621		9.14409
8.84557	8.01998		9.07676
8.5706	8.86763		8.96272
7.72561	9.25051		7.52351
9.50621	8.13716		9.00674
7.63531	7.51859		7.45556
7.08367	7.7354		8.83805
9.25452	7.18177		7.10439
7.72156	7.04416		9.4064
9.06075	8.88987		9.04453
9.05097	7.46385		8.71454
7.74086	8.33577		8.17347
7.75955	7.90429		8.90577
9.00798	8.2156		7.28832
8.03452	8.20702		9.29709
8.17308	7.30354		8.54038
7.69775	7.7162		9.38531
8.49123	8.33313		9.11812
7.44357	7.91627		8.69051
13.2184	7.5641		9.1044
8.52985	7.24235		7.47344
8.14555	10.2673		8.97504
9.15183	7.12804		9.09129
8.39916	9.06297		9.46891
9.02531	7.88936		9.27765
8.11328	7.62526		7.53701
7.32054	7.66527		9.29746
8.25139	7.53952		7.37997
7.71918	7.47498		8.99384
9.78831	8.194		9.12645
7.94342	9.01123		7.98251
7.18246	7.67526		8.80467
7.81283	7.6194		8.88475
9.00786	8.3273		9.31291
7.76507	7.50417		9.06012
8.53795	8.44078		8.93868
8.40277	7.50298		8.4376
7.62539	8.88083		9.04
8.14568	7.254		9.14926
7.63248	8.06948		9.08912
8.94113	8.726		8.90797
9.28735	8.06101		9.22666
7.24957	8.82372		7.78771
7.10137	8.53603		9.21144
7.54129	8.41453		9.7426
7.13402	8.82865		8.90386
8.67051	7.58315		9.65145
8.03434	7.49348		9.21754
7.50507	7.73061		11.9684
7.09648	8.46432		7.47849
7.28084	8.30654		7.23971
7.60691	7.46608		8.57523
7.13764	8.44771		9.2105
7.09411	8.55279		9.46914
7.27633	7.98199		6.98631
7.44611	7.38987		8.13978
7.44767	8.17579		9.17408
7.2227	7.55194		10.1235
7.52468	7.60235		8.97702
7.48068	7.86995		9.46687
8.58765	7.45324		9.80883
7.34568	8.96985		7.28757
9.00265	8.37119		7.07695
7.81871	8.19957		9.67516
8.07071	7.25555		10.8193
8.93113	8.32608		9.45233
8.9115	10.4306		8.65149
9.17146	7.29441		9.35008
9.77115	7.68668		9.52005
9.60433	8.86129		9.16261
9.50148	8.10894		9.09387
9.2488	8.29457		8.86371
9.70769	8.9593		8.89847
7.75105	7.33397		12.8542
9.36326	8.05795		8.9084
8.29852	7.78017		9.31326
9.55481	8.30547		9.10382
8.6513	8.09833		9.0678
9.57988	8.11032		7.94787
9.66618	8.03543		8.71461
8.65306	7.58045		8.22324
9.31604	8.53975		8.62327
9.26311	8.90108		9.45766
9.59597	7.76008		8.88792
9.3396	7.63069		8.94793
9.3363	8.52652		9.50587
9.10197	7.40587		9.22981
9.32677	7.45228		9.08397
7.85251	7.44741		9.27686
9.38164	8.65568		9.48741
8.70369	8.72678		9.36388
8.21772	9.02837		8.01459
7.66996	7.46574		8.08648
7.28476	7.24903		9.67705
8.2966	7.47129		9.63335
7.31946	7.80333		9.31235
7.92141	8.99006		8.0111
7.46132	8.1722		7.34406
7.45872	7.73679		7.60373
7.75506	7.9299		7.11336
7.28201	7.74795		7.22238
9.42286	7.84196		7.69772
8.02216	7.56018		7.27984
9.64353	7.64669		7.27376
9.71433	7.73298		7.94623
9.7214	8.0998		8.33912
8.06937	7.98365		9.15308
9.08772	13.8163		9.12307
8.33269	8.50018		8.9857
9.21278	8.67742		9.22786
7.22077	7.99589		9.82382
9.03879	8.5001		9.76588
9.41949	8.68498		9.78597
9.58088	7.22398		8.34741
8.96756	7.54285		8.91261
7.51708	8.185		8.5932
8.65966	7.84657		8.65877
7.51923	8.13478		9.80687
9.67268	7.65603		9.4776
9.26251	8.14423		9.26797
8.96661	7.86106		9.70116
9.80915	8.25974		9.12722
7.68778	7.92681		9.58008
9.52978	8.27464		8.86752
7.40782	8.71703		8.54509
8.87283	8.6442		8.31706
6.87889	7.82918		8.96125
8.75368	8.29185		8.90878
8.47855	8.58841		9.74799
8.88926	8.05752		8.58727
7.5165	7.05282		8.74564
7.57972	7.18722		7.93225
8.31375	8.3635		8.72491
8.62838	8.49677		9.06785
8.51392	7.53959		8.74498
7.93275	8.92256		9.65124
8.40126	8.90383		9.58942
8.0045	7.3351		9.23037
8.27642	8.03921		9.09424
9.06201	8.27081		9.12376
8.56246	8.2649		7.26212
8.61917	8.23017		8.75959
12.3706	9.45773		9.02645
9.40839	8.3518		9.70968
9.33683	8.07831		8.6037
9.01851	8.38934		7.85091
8.34658	8.23951		8.91555
9.18771	7.91269		9.48304
8.99755	8.87641		9.35222
8.92344	7.71029		9.27854
9.30389	7.13684		9.39699
9.19393	7.76866		9.07186
9.31993	8.33683		9.31322
8.43266	8.32839		9.37009
8.82338	8.1955		9.16461
9.05461	8.09593		9.46665
8.60996	8.43535		9.5967
8.11967	8.17437		9.35266
8.76373	8.70501		9.09608
9.12769	7.56519		9.30986
9.28788	8.05723		9.15161
8.96043	8.6661		9.26819
9.30391	7.66937		8.90699
9.1422	7.49781		9.74289
9.0272	7.71808		8.94296
8.3903	8.12756		9.36032
7.50071	8.6285		8.71408
9.03516	7.92816		8.30116
8.51227	8.23388		9.66088
9.18289	7.45828		9.31916
8.65562	9.13783		9.66725
9.53938	7.55099		9.31247
9.30463	7.21489		9.78937
9.52382	8.17068		9.86725
9.26078	7.14639		9.53817
8.39312	7.13921		9.45527
9.92169	8.22839		10.2227
9.59486	7.8728		7.43735
9.34382	8.58837		9.33565
9.31253	7.93194		9.35397
9.16846	8.47693		9.51819
8.80396	8.61161		9.24293
9.35759	8.12086		9.2798
9.46041	8.15108		9.8847
9.52178	8.23523		9.01759
8.66196	8.50325		10.01
9.628	8.37162		9.06135
8.72083	8.07129		9.88308
9.03772	8.35795		9.03467
8.40547	8.5857		9.10685
8.43171	10.4968		9.28497
7.96572	7.20987		9.16545
8.93015	9.01044		8.76032
9.20856	9.17309		9.01207
9.15489	8.81857		7.90034
8.6837	8.97212		8.95128
8.76682	9.23117		8.85736
9.20067	8.95431		8.82308
9.396	7.8322		8.77994
8.53745	7.98508		7.8281
8.54999	8.26969		9.36409
8.89393	8.522		9.08757
8.86366	8.13175		8.94325
8.30212	8.63448		6.866
9.24152	8.40041		8.7484
9.32933	8.09715		9.45855
8.35369	8.30684		9.22175
9.39416			8.84567
8.87874			8.82711
8.51997			9.8322
7.98379			9.1615
8.62182			8.99188
9.05685			9.20101
9.21765			9.33529
9.26559			8.77814
9.38562			8.1116
9.09562			9.25211
7.61016			9.19819
9.43448			9.00922
9.08885			9.11347
9.35182			8.39808
9.41651			8.35299
8.66137			9.16046
8.35392			9.10897
9.15513			9.15967
8.9331			8.22626
7.30764			8.88952
8.11258			8.74193
8.94026			8.73924
9.28189			8.41737
8.56032			7.23269
8.09633			8.55976
8.72878			7.76804
8.53068			7.69979
8.68672			9.1748
9.55748			9.08385
7.31883			8.66723
7.85497			8.891
9.14991			8.62265
9.41739			8.63938
8.9382			9.19818
8.81436			9.30534
8.5763			8.09166
7.49947			9.21223
12.587			8.4127
9.38611			8.39609
8.3615			9.09796
9.03286			8.88721
8.88463			8.12344
9.06568			7.44257
9.1811			9.10993
8.84219			9.15238
8.6913			9.19437
8.14336			8.8353
8.48166			9.02953
9.15855			9.09405
9.19537			9.05013
9.27173			9.91679
8.75664			9.15163
9.0025			9.09292
8.81054			8.86847
9.46516			8.57177
8.69097			8.48723
9.40073			8.97974
9.15496			9.15311
7.83304			8.44645
8.2592			8.48183
8.44342			9.23148
8.35212			9.1414
8.10795			9.18866
9.13018			9.15095
9.22016			8.74856
8.4896			9.26439
13.0426			9.15053
9.02671			9.19154
8.22421			9.34064
8.89347			9.1357
9.27746			8.82099
8.77165			9.24227
9.48743			9.102
8.70323			9.16783
8.81258			9.47197
7.63444			9.29154
9.08905			9.58083
7.85653			9.41571
8.52202			8.21778
9.34138			9.21787
9.18068			9.19429
9.34258			8.9263
8.46663			8.57915
8.16408			8.84872
8.70293			8.2786
9.12083			9.27991
9.30657			9.24368
9.63366			8.30452
9.37009			9.09784
8.57489			7.05656
9.26153			8.3955
9.1456			7.12253
9.62034			8.81717
8.96131			8.51959
9.17053			7.86503
8.99411			8.92138
9.42804			9.01463
9.22767			9.39302
9.1287			7.42898
7.31171			8.96808
8.91698			8.88094
8.7998			9.61699
9.4258			9.18873
9.05255			9.87261
13.6031			9.64319
8.41419			9.49569
9.40612			8.07499
8.07091			9.12574
8.89527			9.11562
8.91348			8.9441
9.00489			9.01343
7.59564			9.35539
9.03998			9.53453
8.76788			9.25895
8.85572			8.81609
8.78706			9.14904
8.62158			9.34822
8.76507			9.06062
8.70915			9.35702
9.77793			9.41879
9.75735			8.08085
9.74527			8.86075
8.93155			9.5589
9.1969			8.22409
9.18282			9.08657
9.28656			7.91841
8.09232			8.35867
9.49431			9.50801
7.50541			8.50827
9.24134			8.94914
9.59631			7.40613
7.8786			9.15498
9.41053			9.1053
7.75176			8.83273
9.0869			8.48687
9.4094			8.26201
9.17999			10.0405
9.33665			9.78671
7.59816			9.78871
8.57374			9.78026
9.61552			9.05984
9.22095			9.47205
9.61264			9.48578
9.47087			8.1214
8.9452			7.35837
8.84529			9.59686
9.21599			9.96219
8.92697			9.82725
8.40896			9.48472
8.99865			10.0818
9.09552			10.0543
7.47656			9.62031
9.00039			9.78623
9.54942			9.65144
9.3957			9.47522
9.22057			9.39078
9.37372			8.75342
9.10497			7.60908
9.4326			7.53009
9.25329			7.41498
8.01777			7.34233
7.97247			8.7608
7.15552			7.23233
9.37294			7.28938
8.68416			7.73055
9.85261			7.36344
7.73445			7.38331
8.2584			7.35801
9.79271			9.34065
9.70564			7.30428
9.41439			8.20545
9.50406			11.013
9.27654			8.7806
9.2686			7.38604
7.94661			7.4111
7.21518			7.36035
8.76765			7.29903
8.35102			7.49918
7.98245			9.62953
9.69614			9.47839
8.94755			6.883
7.656			7.4712
9.09224			9.24489
8.93506			9.23563
7.62852			7.47878
8.85828			9.5396
7.26466			9.81562
9.75091			9.51808
7.79552			9.43677
7.53116			9.61124
9.71052			9.66994
8.91247			9.48167
8.94374			8.75076
8.96155			7.79985
8.88595			9.5842
9.0364			7.50649
7.50251			9.41988
9.18238			8.94413
9.88419			9.97446
9.43166			7.32455
8.75109			8.5113
9.76201			7.0473
9.66392			9.20597
9.38447			7.27802
9.55608			9.18049
9.67146			7.71897
9.49238			8.15449
9.31805			8.62985
9.13212			9.19753
8.82664			9.24229
8.87177			7.68952
9.39183			9.65909
7.4252			7.55734
9.50185			9.08236
9.43117			7.67604
9.32911			9.57523
8.57502			9.3488
9.04517			9.30319
8.22821			8.74326
8.7079			9.45226
8.56848			9.33972
8.98351			8.49216
8.90308			7.63671
7.35305			8.63285
8.71496			8.60679
9.05138			7.267
8.74326			8.14442
7.59846			8.96226
8.19567			9.16578
8.80944			8.6768
8.3523			8.91153
9.06652			9.31431
7.88085			9.34025
8.99214			8.63719
8.86723			8.88917
9.16554			8.41524
8.76178			7.51458
9.45424			8.41058
9.25033			7.25516
9.44878			9.17028
9.25866			9.4964
8.90661			8.50189
8.62959			7.34137
8.91169			7.37372
8.81664			7.43049
9.16665			9.27549
8.68408			9.80226
8.92239			9.30773
8.52409			9.01741
8.58315			7.47202
7.24309			9.71187
8.74936			7.6324
7.54132			8.06556
9.17957			7.33969
8.3874			9.19458
7.57583			8.4387
7.69181			9.02153
8.09845			9.20777
8.67253			8.53894
8.53691			9.11723
7.73589			9.09083
7.25587			9.43122
7.22639			9.54725
8.61996			9.20964
8.8374			9.76578
8.54584			9.37402
9.30532			9.56366
9.54196			8.57191
9.26742			8.32509
8.82685			8.82507
9.73778			8.14057
9.3885			9.80811
9.46771			9.51379
9.39516			8.90716
9.36302			9.83985
9.10028			9.86829
8.73395			9.64548
9.60262			7.2715
9.09114			9.4392
9.20841			9.68146
7.47219			9.50318
8.1303			7.92455
9.31866			8.5203
9.97857			8.94184
9.14192			7.41343
9.59537			9.46647
9.58096			9.68806
7.61062			9.35885
9.30556			9.63115
9.92725			9.6398
7.6549			9.84475
9.53737			9.81225
9.26907			9.66792
9.70755			9.20333
9.98986			8.82069
9.32007			8.45731
9.66522			9.66428
9.22289			9.1177
8.9112			8.53271
9.09111			9.08463
9.48702			9.22862
7.78617			8.97899
8.46177			9.22428
9.07954			9.02422
9.32238			7.85611
9.1511			8.65714
9.47057			9.14722
9.51657			8.93675
9.41655			9.55293
8.53403			9.60113
8.99758			9.49321
9.15937			8.90636
7.40267			9.64661
9.11873			8.86709
8.96166			8.81586
8.66584			9.04367
9.08526			9.74183
8.22531			7.70268
9.10101			9.64798
9.41381			9.21038
8.95942			8.95971
7.67935			9.57056
8.81018			9.32844
9.41539			9.59232
7.5905			8.55943
8.86914			9.09979
9.02338			8.93186
8.63635			8.98723
9.02651			8.95017
9.33515			8.29883
9.62897			8.67121
9.13046			8.71569
8.04634			8.56242
7.59798			9.07175
7.89891			9.45658
9.20186			8.99097
9.09551			8.82556
7.93684			8.78182
8.44847			9.12701
8.36031			8.35158
8.88001			9.13759
8.96524			9.7181
8.85169			7.64069
8.88535			8.06353
8.76671			7.65941
8.45833			13.3587
8.85899			7.35539
8.62835			7.59083
8.82551			8.07177
8.37963			8.14471
8.65497			8.05701
7.55042			7.51336
7.36261			8.77453
8.53418			7.92196
7.47909			9.13524
7.86383			7.17957
9.36963			8.26553
8.94432			8.33471
8.01075			9.35132
7.61177			9.34315
9.02623			9.70214
8.08547			9.42787
8.17381			9.63704
9.28752			9.65494
7.79032			9.75176
8.93645			7.39148
8.56159			9.50261
9.61634			9.41631
9.19199			7.18741
8.68318			9.45644
8.87553			9.67443
9.40509			9.22263
7.69029			9.13128
9.15143			7.68495
9.19308			9.24054
9.04558			9.53215
8.76992			7.58949
9.21451			8.86951
9.08944			8.24185
9.05228			8.45276
9.26843			8.74278
8.87873			8.01989
9.21995			10.0384
9.20496			8.98077
9.31293			8.60944
7.64271			8.14615
7.99046			8.3908
7.71896			7.36303
8.77436			10.0443
7.49649			7.58295
8.01987			8.45516
8.61468			8.80574
8.1718			9.25957
8.57253			9.64051
9.49147			9.34715
9.60621			9.38794
9.54403			9.24638
9.083			8.71965
7.81378			9.34349
9.55904			8.44006
9.1539			8.55942
7.4016			8.80306
9.13205			13.7157
9.35173			8.36615
9.08509			8.88785
8.99526			9.82912
8.36694			9.24774
8.81481			8.93341
9.86881			8.76747
7.67346			9.45304
7.91752			7.33334
8.31033			8.57089
9.25874			8.81892
7.42845			9.14415
8.64489			9.27461
7.89849			8.76871
9.20397			8.60531
8.45564			9.19485
7.31352			8.52134
8.98803			8.78888
8.13824			8.73195
8.9546			7.25936
8.84691			7.23339
8.91774			8.20578
9.0869			9.04947
7.8531			7.02206
8.81211			8.22595
7.57803			9.34778
9.81264			7.43492
9.62345			9.02779
9.6835			9.28895
9.29057			8.73886
9.19322			8.46637
7.3699			9.46233
8.55823			9.16617
9.38004			9.26526
9.4846			9.55404
9.15276			10.6843
9.10805			7.28203
9.12726			9.67474
8.37761			9.47798
9.13543			9.2608
9.12585			8.57726
9.40928			9.63726
9.22709			8.96684
9.15567			9.78754
8.75256			8.91325
8.87257			8.84399
9.09428			8.20621
9.40578			9.02895
8.7591			9.19516
8.69311			9.43314
7.9056			7.40487
9.26971			8.75623
8.52962			9.46404
9.01651			9.75338
8.50463			9.07727
8.88834			8.86073
8.33637			8.79476
9.37133			8.12931
8.50742			7.70412
8.54268			9.31284
7.57988			7.75099
8.03805			9.64376
8.72852			9.39927
9.3133			9.60176
8.26529			9.01086
8.28381			9.39754
9.54594			8.48371
8.71888			8.08498
8.38506			9.8168
7.65618			9.4659
7.58956			8.92544
7.47061			7.41102
9.21514			9.05909
8.98834			9.09281
8.06424			8.55374
9.02404			7.90556
7.72486			8.40457
9.20206			7.39944
8.96093			9.18298
9.16238			9.10935
9.26128			8.75037
8.84091			8.63498
8.24225			7.4448
8.90869			9.30786
8.4276			9.26695
9.41255			7.36402
9.14748			9.52885
9.49807			9.13765
9.05265			9.13478
9.19521			8.59879
7.82937			9.51568
9.24352			9.20631
9.47254			9.60616
9.43501			7.59
8.11238			8.67986
8.44081			9.61581
9.31668			9.73795
8.13317			9.06393
9.1695			9.66904
9.15028			9.20538
8.19076			9.39226
9.24124			7.6828
7.8358			8.24086
9.48362			7.33686
9.32227			8.17143
9.35489			9.31745
8.94342			9.11656
8.93769			9.43163
8.58801			8.80759
8.69345			9.60782
7.99055			8.81944
9.56969			9.48956
9.17209			8.86736
8.53121			9.12823
8.40564			8.9771
9.42334			7.54992
8.55087			9.57153
8.62556			7.62107
8.51441			9.5985
8.54892			9.43033
8.17521			7.66637
9.23322			9.70067
9.46634			9.53752
7.84799			7.49581
8.93731			9.22266
9.25765			9.35404
8.73452			9.57446
9.05992			9.16342
9.18376			8.86683
8.89065			8.54567
9.33182			9.12828
8.40465			9.58443
9.05144			8.71674
9.5623			9.73355
9.02515			9.84327
7.76284			8.36288
8.69822			6.96065
8.65679			8.89174
8.4388			9.12168
8.91271			9.68455
8.57015			7.86381
9.34844			9.71821
8.48008			9.53867
8.65308			9.4056
9.18855			8.84344
8.99806			7.93378
8.63301			8.98409
8.2181			8.62047
9.03585			7.38786
9.049			8.87029
9.03325			8.00074
8.30554			8.29833
9.3102			8.95265
9.57208			8.38112
8.80873			8.82775
8.81694			8.50024
8.45115			9.17122
8.8172			8.62582
8.2654			8.77144
8.96036			8.89491
8.65394			8.23273
8.23908			9.48409
8.7397			7.20934
8.98259			8.75241
8.60594			7.96631
8.34533			9.17326
7.76394			8.87213
8.97347			8.7727
9.09796			9.05267
8.97852			9.03674
8.9445			9.7439
8.79282			8.4627
8.83283			9.60957
9.33746			9.23229
9.75947			9.31423
9.33263			8.13035
9.09106			9.70937
9.18785			9.71186
9.16639			8.5537
8.85246			9.63837
9.37785			9.50278
8.22326			9.16909
9.37149			9.33312
9.21304			8.76815
9.27629			9.75493
9.32374			9.40646
8.97329			8.99289
7.87397			9.02069
9.02344			7.57023
9.00505			9.16392
9.01874			8.84387
8.96819			9.58539
8.76025			9.61368
9.27401			9.59349
8.86747			8.76081
7.86472			9.22924
8.47634			8.85812
9.51505			9.65799
9.24325			9.18327
9.38143			9.73276
9.4503			7.3274
7.27751			8.63685
9.23295			8.76117
8.74191			8.69897
7.7649			9.25087
9.04069			9.15254
8.776			7.95781
9.07723			8.59685
8.97214			8.55825
8.18103			7.99275
8.543			8.05396
9.97251			8.38181
9.9144			7.49348
9.49528			7.73061
9.24072			8.46432
9.34605			8.30654
8.95479			9.26514
8.45614			8.87857
9.32968			8.28296
9.40995			8.68012
8.67878			9.38874
9.35917			9.16061
9.35378			9.34063
9.59476			9.48569
9.76462			9.05538
9.5261			8.41311
9.16566			8.68941
8.52802			8.21354
8.80087			8.39452
9.9091			8.9904
9.74545			8.63052
9.54894			8.84386
8.90173			9.07558
8.8201			8.1938
8.9615			8.00111
7.93767			8.56215
7.8129			9.65039
9.78278			8.14478
9.36012			7.94691
8.93749			9.17707
8.96624			9.045
7.75188			8.61294
9.07356			8.6003
9.05905			8.72481
8.21953			8.74559
8.07213			8.6605
8.50723			8.64582
7.57254			8.5361
8.8625			8.94445
8.06758			9.21082
9.43466			8.45447
9.12907			9.00365
8.20059			8.74286
8.83805			8.87382
7.73392			9.38007
8.3998			7.96518
9.58879			8.92995
9.68528			8.82534
9.32649			9.58947
8.8834			9.32856
8.30099			9.05815
8.86409			7.24355
8.9889			9.37181
9.12235			7.02722
8.54691			7.84505
9.45746			9.49162
8.83047			8.26735
8.96091			7.70336
9.40389			7.58327
9.38898			9.28233
9.05601			8.70885
8.21327			8.2583
8.97057			9.33406
8.87043			9.53383
9.29329			9.5754
9.4817			7.58431
9.02657			8.32207
9.59375			9.04412
7.8316			8.46933
9.50896			8.05754
9.06202			8.12409
9.17461			8.38674
7.1473			8.21731
8.8818			8.25271
9.55186			7.19368
9.37195			8.59314
9.07938			9.05196
9.44234			8.76351
8.77237			8.62712
9.24893			8.60201
9.09022			7.65735
9.49315			8.93777
9.09068			7.82719
7.88453			8.52625
8.51151			7.93551
8.69267			8.5911
8.79953			8.28548
9.71356			9.19141
9.75722			8.88976
8.60597			8.87904
9.3808			7.78742
9.21087			7.93906
9.22587			8.79019
8.42923			9.2493
8.28019			9.08222
7.99621			8.97084
7.35661			8.82399
8.0653			7.40587
8.83896			7.45228
8.60086			7.44741
9.7746			8.65568
9.76991			8.72678
9.92479			9.02837
9.41565			9.26684
8.20091			8.93275
7.33384			9.27375
9.32516			9.07802
9.3666			9.11451
9.92051			9.01569
7.27275			9.44177
9.79075			8.57637
9.36833			8.11358
8.5867			8.66794
9.5196			8.10783
9.77444			9.47409
9.81658			7.30515
9.22374			9.37202
9.78055			8.9892
9.65764			9.17118
9.73728			9.1279
9.91777			9.1919
7.57368			8.75172
9.30682			9.052
8.68649			9.01278
9.55126			8.08302
9.48241			7.29804
9.54603			8.70989
9.39572			9.61386
9.67107			9.2535
8.4852			8.65414
8.77836			9.66843
8.7435			8.33847
7.73539			8.30213
7.29021			9.42959
[truncated: 43,866 more rows]

## Sheet: Figure 2
LDA of bat calls (LD1,LD2) in 4 recording sessions, and LDA of playbacks.
session 1,High-F0,bat 1 (LD1)	session 1,High-F0,bat 1 (LD2)	session 1,High-F0,bat 2 (LD1)	session 1,High-F0,bat 2 (LD2)	session 1,High-F0,bat 3 (LD1)	session 1,High-F0,bat 3 (LD2)	session 1,High-F0,bat 4 (LD1)	session 1,High-F0,bat 4 (LD2)	session 1,Low-F0,bat 1 (LD1)	session 1,Low-F0,bat 1 (LD2)	session 1,Low-F0,bat 2 (LD1)	session 1,Low-F0,bat 2 (LD2)	session 1,Low-F0,bat 3 (LD1)	session 1,Low-F0,bat 3 (LD2)	session 1,Low-F0,bat 4 (LD1)	session 1,Low-F0,bat 4 (LD2)	session 1,Low-F0,bat 5 (LD1)	session 1,Low-F0,bat 5 (LD2)	session 1,Control,bat 1 (LD1)	session 1,Control,bat 1 (LD2)	session 1,Control,bat 2 (LD1)	session 1,Control,bat 2 (LD2)	session 1,Control,bat 3 (LD1)	session 1,Control,bat 3 (LD2)	session 1,Control,bat 4 (LD1)	session 1,Control,bat 4 (LD2)	session 1,Control,bat 5 (LD1)	session 1,Control,bat 5 (LD2)	session 2,High-F0,bat 1 (LD1)	session 2,High-F0,bat 1 (LD2)	session 2,High-F0,bat 2 (LD1)	session 2,High-F0,bat 2 (LD2)	session 2,High-F0,bat 3 (LD1)	session 2,High-F0,bat 3 (LD2)	session 2,High-F0,bat 4 (LD1)	session 2,High-F0,bat 4 (LD2)	session 2,Low-F0,bat 1 (LD1)	session 2,Low-F0,bat 1 (LD2)	session 2,Low-F0,bat 2 (LD1)	session 2,Low-F0,bat 2 (LD2)	session 2,Low-F0,bat 3 (LD1)	session 2,Low-F0,bat 3 (LD2)	session 2,Low-F0,bat 4 (LD1)	session 2,Low-F0,bat 4 (LD2)	session 2,Low-F0,bat 5 (LD1)	session 2,Low-F0,bat 5 (LD2)	session 2,Control,bat 1 (LD1)	session 2,Control,bat 1 (LD2)	session 2,Control,bat 2 (LD1)	session 2,Control,bat 2 (LD2)
-0.0219823	0.154348	-0.937616	0.163519	-0.721975	0.562051	-1.27458	4.8341	1.93723	-0.0291232	-0.236585	0.153436	-0.168458	-0.202028	2.05856	2.60368	0.685177	-0.912263	1.92791	-0.740499	-0.752055	-0.0234853	-0.817733	-0.530433	0.940128	-0.737626	-0.0822743	1.73776	1.35918	4.08523	0.750648	0.476291	1.46465	-0.776604	-1.72242	0.242889	0.0758548	0.120804	1.00412	1.64637	0.00748361	0.52711	-0.348226	-0.154379	-0.209813	0.869977	-1.12869	0.0978638	0.900835	3.87308
-2.40673	2.15444	-0.759936	-1.16289	-0.138741	0.26514	-0.141349	0.0246097	1.30111	-0.823854	-1.18568	-1.22128	0.359255	0.975641	4.28882	2.5204	-1.21513	3.90421	-2.74532	-1.36813	-0.996011	-0.304288	-0.895468	-0.443757	-0.297446	0.23503	0.117031	0.980863	2.75128	-0.562653	-0.681729	0.103802	0.365056	-0.763793	-0.268776	1.33258	0.0261407	-0.195428	2.6652	0.44028	2.19871	-1.12493	-0.438585	-0.862917	-1.13672	0.558575	0.22436	-2.00667	1.32507	-0.59171
1.93431	-1.17597	-1.0526	0.708199	2.51485	1.34376	3.20944	0.749146	1.12425	0.943876	-0.712313	-0.15565	-0.184885	1.21459	1.04713	-0.0380201	-1.92478	0.0494196	0.0987818	1.63298	-1.24876	-0.904451	-0.502644	-0.96647	0.0955297	0.361684	-1.00837	0.10483	0.808965	-0.0843177	0.811708	0.622824	-0.136811	0.3014	-1.63363	2.0112	0.0722801	-0.0702953	0.222639	-0.0300674	-0.994127	0.175103	-0.325777	0.926895	1.68102	-0.920704	0.561753	-0.662796	-0.832412	0.564569
0.042266	0.815706	-0.401184	0.115061	1.48306	-0.163135	-0.621701	1.03589	1.4724	-0.409766	-1.27478	1.37571	0.686613	1.22936	1.6884	0.110352	-1.07691	1.1628	-1.39321	-0.0227624	-1.01172	-0.392043	-1.05611	-1.08716	-1.1414	-0.0892914	0.246994	1.99808	-0.790252	-0.0328491	1.70336	1.00459	0.612332	-0.182523	3.03077	-0.620157	-0.890399	0.624187	-0.429315	-0.371746	-0.650779	-0.140182	2.82321	1.14016	0.241654	-1.10056	-1.01746	-0.873275	-0.70794	-0.328159
-1.38402	-0.826729	3.4519	0.825659	-0.400158	0.00839137	0.878041	2.96458	1.08897	-0.542607	-0.114445	-0.0248978	2.90049	1.08781	3.1914	0.937452	2.70616	-0.268563	-1.0851	-0.351388	-1.74279	-0.460355	1.58694	-1.47066	2.61415	0.472727	-0.3145	0.399746	0.928063	-0.0620509	1.14643	0.732079	0.0410183	1.12501	-0.786444	-0.109719	2.28561	1.55055	1.16733	0.887995	0.372335	0.741085	1.17009	1.48862	-0.319734	-0.73248	-1.93836	-1.24429	0.088194	-0.764435
-1.73237	1.16492	0.138006	1.59312	1.04951	1.01395	0.68043	-0.197076	2.08691	-0.442212	0.817282	0.818619	1.28081	0.313516	1.1666	-0.911523	-0.755927	0.520367	-1.05512	-0.366235	-0.209515	-0.804255	-0.193361	-0.081484	2.51281	0.499292	1.67291	1.75794	1.2899	5.30124	0.994997	-0.42426	3.03149	0.109397	-0.233854	-0.210791	2.01557	-0.686646	0.174921	0.355785	0.40275	-0.896417	-1.381	1.22406	-0.658596	-0.842754	-1.13807	-1.34231	0.310752	-0.848101
-0.564737	0.542024	1.70017	-0.842203	-0.251129	1.12899	0.885293	1.97568	1.02294	-0.404217	2.268	-0.614949	0.00656331	-0.442936	1.95305	0.242037	-0.794019	0.974067	-0.301264	0.442859	0.52733	-0.148114	-0.648259	-0.527332	1.81332	-0.231664	-2.23084	-1.21832	-0.614575	3.84109	0.712286	0.546441	1.04626	1.9041	1.5499	1.70479	-0.513221	0.5749	0.458212	-1.32201	-0.490362	-0.477408	0.550065	-1.13705	0.71481	1.25078	-1.46854	-0.565811	-0.314551	-0.380943
2.17363	0.640783	-0.607138	1.03929	-1.00972	0.812807	-0.535175	1.95074	0.39863	-0.705501	-1.33188	1.77736	2.26582	1.20517	2.27943	1.5772	-1.32496	0.481647	-2.5451	-1.32891	0.103116	0.259411	-0.156938	-0.612629	-1.00649	-0.521957	1.6576	0.319119	-1.7853	1.86256	2.3363	0.220583	-1.50811	2.61782	2.52737	1.97118	0.0680478	-0.234203	-0.186873	-0.355975	-0.17479	-0.655364	0.0865428	0.0775293	2.55154	0.0730571	-0.854114	-0.97319	0.611686	-0.640939
2.91988	0.142828	0.612953	-0.79294			-1.58134	2.10223	1.43407	-0.857315	2.66164	-0.485769	2.46113	0.302123	-1.33846	0.981509	-0.930965	0.562449	-0.629045	2.75953	-0.817058	-0.609942	-1.22316	-0.132992	0.456653	0.174114	1.80375	-0.618691	0.403452	1.14613	0.330839	-0.288766	-0.418926	-0.886733	-0.403205	-0.668062	-0.207093	0.81757	0.0950714	-0.536165	-0.596452	-0.15968	0.363086	0.322321	-0.866042	3.19205	-0.877315	-0.0877184	-0.268524	-0.424311
-0.530193	-1.19275	0.570963	4.89739			-3.41179	2.79041	1.66611	-1.36232	0.120737	1.14621	1.03882	-0.690473	-0.779207	0.684885	1.21367	-1.33574	-0.871575	4.26197	0.0385588	0.476162	-0.763994	-0.982106	1.48848	0.141521	0.540225	-0.696083	-0.482892	0.58763	0.238424	-0.227325	-1.07797	-0.231205	-0.440391	-0.633899	0.819386	0.521804	0.655001	-0.664089	-0.229632	-0.201716	-0.226253	-0.767454	0.74384	0.850852	1.07533	-1.39402	-0.597735	-0.602087
-0.703965	0.770551	-0.302207	1.99301			-3.01773	1.72171	2.4677	0.867733	0.0571327	0.97818	-0.274084	0.538993	-0.770705	0.925676	-0.184677	0.0806609	1.36285	0.109742	0.106222	-1.89457	2.18901	-0.108329	1.46895	-0.195578	0.0935202	-0.691449	0.595476	2.29535	1.26796	-0.545242	0.820121	0.823391	1.2603	0.253558	1.03036	-0.32368	1.11986	0.308711	-0.11743	0.893843	-0.614727	-0.36484	0.843779	-1.2419	-2.12936	-0.0370779	-1.2534	0.802601
0.544641	2.01628	-1.04705	-0.490911			-1.35872	1.13835	-0.652999	0.0200236	-0.205207	0.256296	2.29217	0.53961	-0.791955	-0.267471	1.45408	-0.812956	-0.410781	0.197064	1.04407	-1.18659	-0.254361	0.187288	-1.31022	0.177038	-0.811058	-2.29742	-0.277363	-0.471413	2.48004	0.588623	2.54551	2.11633	-0.0572845	-0.328421	0.241737	-0.666616	1.19898	-0.951443	0.759042	-1.42831	2.1625	-0.155428	0.145752	-0.265997	-0.216746	0.332842	0.939648	0.472175
2.43681	0.0526495	-0.799799	2.20413			0.942358	0.684146	2.156	-0.430724	1.64068	0.201916	-0.285537	-0.215483	-0.658558	-0.393331	1.0469	-0.728013	-0.0162753	0.20969	-0.488104	1.52025	-0.790656	0.27835	0.150768	0.11026	2.93569	1.32523	-0.119752	-0.501847	-0.0270533	0.246478	0.131641	0.035819	-0.533517	0.588717	1.90247	0.453688	0.316003	-0.327466	0.0478618	0.73201	1.09333	0.623217	2.08716	-0.467531	-1.63547	-0.01023	0.107384	-1.13993
2.11174	-0.22265	-1.01936	1.56063			1.56922	0.20608	3.23704	0.604339	0.805253	1.0907	-0.958594	0.58478	-0.87287	-0.25239	0.572959	-0.16202	2.45845	0.27464	0.741224	-0.291721	0.166683	2.20892	1.16308	-1.09586	1.86031	2.5959	0.635348	-0.827528	-0.833234	-0.562603	0.646392	1.67151	0.758641	0.725211	1.68327	0.708122	0.873716	-1.08665	-0.65665	-0.0230487	1.83357	2.40854	-2.35729	3.13308	-0.512499	1.11477	-0.639601	-1.0902
1.53849	0.632755	-0.39934	2.19274			2.30232	-0.195893	3.22182	1.34096	-1.67977	-0.702698	-2.16148	-0.449108	-0.98097	0.00760027	1.32673	0.202518	-1.00645	-0.544043	0.409132	0.980611	-1.29131	-0.524017	1.71188	-0.186673	3.56384	1.48882	0.534785	2.61636	-0.0518588	0.858773	2.12293	0.125796	-0.900695	-0.396498	0.151424	-0.725825	1.28545	0.23656	0.11875	-0.664835	2.0692	1.63127	0.977782	-0.537893	-2.3837	-1.7003	-0.591253	0.0788577
1.35916	-0.421741					1.20561	0.265741	0.939278	0.243818	-3.5239	2.4664	-2.95971	2.43596	-2.13999	-0.780684	-0.291796	-0.32946	0.678509	-0.0743268	1.25855	-0.490039	-0.44362	1.42886	1.19599	1.73196	-1.56759	0.265491	1.49241	1.56858	1.63827	-0.228856	0.163036	0.545059	1.37851	1.58518	1.47648	-1.66679	0.442255	0.0143586	-0.470639	0.0592338	0.681684	0.146849	0.732235	0.0699923	-2.05483	0.468675	0.163036	2.50206
-2.66163	4.59215					1.01876	0.916125	1.45463	-1.56067	-3.03477	1.24826	-0.992912	0.420802	1.42573	-1.90943	-0.86205	-0.490906	-0.703837	0.890189	0.379972	0.614715	-0.151959	0.473645	-0.443892	0.705189	1.26845	1.86955	0.238799	0.879009	2.60373	-0.765107	0.0243508	-0.270933	-1.60903	0.965545	2.00971	-1.34502	0.543674	0.539708	-1.86622	1.3518	0.204927	1.21438	2.0827	1.69048	0.544781	0.712795	-0.706761	0.552046
-1.06001	2.23841					1.16537	1.20089	2.16758	-0.106083	-3.21569	2.28574	-2.34227	1.33415	2.59477	0.370773	-0.388764	0.112421	2.04973	-0.35282	0.28461	0.29363	2.03874	0.300013	2.09749	0.717215	0.310162	2.44274	-0.920752	-0.465106	1.77734	-0.417482	-1.02271	-0.54555	0.846298	0.563428	0.718929	-0.43658	1.49293	0.299955	-2.38381	0.123761	1.4649	-0.144209	1.27226	2.35013	-0.245912	-1.84876	-1.12258	-0.914405
1.14383	0.0714675					-0.663316	0.164634	0.0515204	0.220963	-0.996603	0.507505	-2.58956	2.05869	1.55497	0.943816	1.40945	-2.12702	-1.43409	-0.269563	0.815038	0.317066	1.5659	-0.925807	-0.789011	2.21377	-1.24603	0.0851332	-0.186185	-1.47782	0.708812	0.154042	-1.15572	-0.624876	-1.17571	-0.0610426	0.937972	-0.633515	0.495857	0.257051	-0.0557915	0.183879	3.10744	1.09675	1.01522	0.187247	-1.67878	-1.73214	2.95984	-0.708521
-1.53856	2.04228					-1.43316	2.45037	0.211658	1.5908	-2.09594	-0.2953	0.547075	0.467972	-2.34811	3.69454	-1.66852	1.67374	2.02681	0.610926	-0.561064	0.325036	-0.626956	0.621928	2.26448	-0.0582715	0.0991538	-0.044824	-0.975667	-0.567412	0.460488	0.43076	-0.0998747	-1.50089	-1.40349	1.19782	1.96953	0.124337	1.55044	0.748576	1.48654	0.424123	1.34299	0.456437	0.772988	-1.39492	-1.5466	-0.364667	-0.33122	1.43492
-1.59992	1.11711					-0.750946	2.94898	0.325253	0.109826	-1.74486	-0.307084	0.279263	-0.125755	-1.76734	1.82705	-1.46092	0.394053	-2.40043	0.572775	1.13457	0.556093	0.266806	1.33987	-0.295532	1.05317	-1.56387	-0.0491151	-0.253954	0.0200488	2.93553	0.544609	0.149951	-0.626989	-0.723992	1.28639	-0.188042	-0.875291	-1.07052	0.758444	1.72811	1.01813	2.85102	0.350526	0.244811	-0.00900661	-1.47253	-0.428445	1.61879	2.08757
-1.47017	0.0576243					-0.550925	0.932993	-1.38567	0.949668	-1.08685	0.101487	1.25115	1.08528	1.65756	-0.906716	-2.72671	2.14516	-1.94521	-0.101351	0.513898	-0.997004	1.61902	0.428307	2.31161	-0.458146	0.301084	0.254036	0.336492	-1.82582	0.229534	-0.651455	0.840135	-0.879747	-1.97954	2.1078	1.8125	-0.326003	0.677138	-1.03874	1.14997	-0.0467407	0.3305	0.231386	2.53088	0.54422	-0.966565	-0.288708	-0.042469	1.19106
-2.86984	1.94065					-2.62113	2.16885	1.84192	0.142066	-0.841692	0.245102	0.612955	0.264831	1.16734	-0.490474	-2.53072	0.457517	-1.6516	0.610014	-0.499234	0.331522	2.47029	0.453358	-0.113002	-0.490004			-0.980575	-0.99779	2.36547	0.37259	0.461831	0.433944	-0.763235	0.893516	0.569833	-0.580734	0.172443	-0.517512	-1.16549	0.19669	-0.547077	-0.799052	-0.644036	1.05481	-0.730733	-0.371028	-0.78653	1.15668
-1.80224	1.69812					1.24412	1.4629	3.85096	2.19845	-1.70934	-0.247613	-0.0723938	0.793645	0.470139	0.177286	-0.147843	-1.25161	-0.28836	0.442088	0.96622	-0.405761	0.526681	0.186018	-0.472094	0.930087	2.2658	0.18133	0.96526	0.100653	0.834636	-0.00721934	-0.381118	0.343508	-0.37482	1.01141	0.696154	-0.239467	1.1394	1.09559	0.964447	-0.0696113	-0.822563	-0.132457	0.00276295	0.0749011	-2.06506	-0.98741	-0.520332	1.13845
-1.66578	0.621196					0.780666	1.74288	-1.6562	2.35718	-0.758732	-0.0829269	1.99277	-0.825807	2.86768	1.52815	-1.51243	-0.215229	1.93164	1.54309	2.34617	0.0276982	0.765278	-0.910041	-0.802409	-0.121451	-0.600109	0.762693	-0.504163	-1.03685	1.97707	-0.408283	-0.12793	-0.442114	-2.618	4.91522	2.17173	0.832752	1.64702	1.40565	-0.361629	-0.0969226	-0.360196	-0.337719	0.521826	1.12988	-0.603487	0.12038	0.581139	0.654427
-1.30546	0.402708					-0.420393	3.58433	1.17226	0.67611	-0.848593	0.285422	0.077816	0.0556091	0.993737	0.633482	-2.37472	1.35057	0.326602	0.364143	0.699456	0.620163	1.22041	-1.36267	1.11125	-1.78092	-3.21317	0.875043	0.489912	-0.9396	-0.0272888	0.0417153	-0.855243	-0.144298	-1.96118	3.25138	0.0252858	0.273808	1.39942	1.59591	-0.222338	0.220693	1.36966	1.40053	0.772519	-1.01185	-0.566741	-0.049737	-0.935316	-1.16419
-0.926074	0.641674					3.64859	2.20321	0.902665	-0.836534	-0.555415	0.0998924	-2.78237	1.22338	1.0617	0.976365	-1.45594	0.588073	-0.964985	-0.136066	1.0513	-1.08043	2.5125	0.717374	1.03437	-0.162753	0.249715	-0.0691078	-0.779345	-0.49617	0.994935	0.935905	-0.431252	-0.0678193	0.97909	0.739035	1.42108	0.659469	1.67283	-0.450194	2.36475	0.0321687	1.22479	0.389842	1.69488	-0.0957149	-0.0445547	0.503407	-0.425044	0.703832
2.01717	0.904218					-0.668186	1.27493	0.0312197	-0.170357	-0.196515	0.13858	-1.85258	1.09504	3.14683	0.811529	-0.989624	-0.691798	-0.628818	0.0620277	1.1233	-1.3732	0.473417	0.16229	2.31702	-0.848567	0.316303	1.80204	-0.686941	-0.293137	-0.444123	1.39492	0.147211	-0.76092	0.24579	-0.260258	0.0520612	-0.210742	1.00463	0.831758	-1.10028	0.207804	-0.663323	-0.338966	0.393875	-1.49241	0.613853	-0.326591	0.155448	1.70769
-0.0216192	-0.29386					-1.61545	1.67427	0.544749	0.25302	-1.22761	-0.356112	1.31707	0.232616	1.80432	0.236832	1.54964	-1.72382	0.315639	1.6643	-0.240336	-0.610311	-0.363705	-0.560901	1.70245	0.336474	-4.41916	2.05558	-1.5012	1.23793	1.14729	0.0477968	-0.489993	-0.15986	1.19224	-0.309533	0.00867222	0.0965771	1.53336	1.02727	-1.05765	-0.0548687	-0.707984	-0.0574127	-0.221581	-0.656659	-0.524342	0.0676355	-0.92245	-0.0689713
-0.449853	-0.469318					-3.44373	3.12466	3.0128	0.00459062	-1.29697	-0.246868	1.19135	0.173312	3.19558	2.2882	-1.13018	-1.61753	-0.449746	0.207228	-0.219384	0.066803	-1.53558	3.36734	-0.5876	-0.444566	-2.87975	1.04649	-0.0120466	1.5081	-1.12644	5.0044	0.0978149	0.310367	-0.135053	1.05781	1.63999	-0.0857175	1.48693	0.697423	1.95212	-0.0474846	-1.05791	-0.451309	0.451829	-0.104577	-0.422079	0.630338	1.47118	-0.685231
-1.39364	1.47679					-1.47243	2.97821	1.38621	0.902918	-1.38908	5.15454	-0.782855	0.267263	-1.62458	2.15828	0.404137	-0.607782	-1.10174	-0.0584876	0.038638	1.54666	-2.25032	-0.292213	-0.433179	-0.567896	-0.442036	1.45117	2.81605	0.0865625	1.10047	-0.202905	-0.60481	-0.524836	-1.03873	-0.162778	-0.695971	0.0826226	1.02915	-0.143684	0.300367	-0.655734	1.20624	-0.0787152	-0.175238	-0.029295	1.17505	0.284767	-4.39704	1.70027
-2.07839	2.80221					-2.70668	1.60106	0.879319	2.35151	-1.16382	1.52356	1.91526	-0.880914	-2.87693	2.15195	-2.45744	-0.805989	-1.09857	-0.141452	-0.761037	-0.452362	-1.81059	-0.252638	0.193127	0.220089	-2.23545	1.32697	0.447952	-0.985982	0.487901	0.566031	-0.905498	1.21202	-0.557637	0.422469	1.42793	-1.37652	0.709276	0.791978	0.359558	-0.113325	0.59962	0.240775	1.98052	-0.588364	-0.751132	-0.290037	-1.4592	0.380218
-2.96715	2.01051					-3.20176	1.09662	1.30787	0.633197	-0.248603	1.37943	1.1002	-0.848903	-1.24347	0.148624	-2.42191	-0.840602	-0.732578	-0.0752338	-0.147798	1.37134	-1.60228	0.220963	-0.294058	-1.03675			0.416731	-0.0589065	0.835939	-0.722422	0.324229	0.525495	-1.03557	1.69975	3.11412	0.255149	1.14599	-0.306825	1.92018	-0.742771	-1.14351	1.18798	0.0615361	-0.0409825	-0.93756	-0.285416	-0.429161	-0.0766095
-2.50728	4.48434					-0.384388	0.197886	-1.34656	4.22174	3.79758	1.55584	2.09038	-1.11705	2.27856	-0.149143	-1.78305	1.72573	-0.485737	0.719315	0.43033	1.20018	-0.941084	-1.18241	0.369583	-0.513066	-0.916327	1.52433	0.142344	-0.508646	1.85068	0.218795	-0.59848	-0.564464	-0.573485	0.394658	0.321738	-0.885114	-0.313963	0.314418	4.25811	2.55086	-2.52246	2.4501	0.495284	-0.345343	-0.470882	-0.308712	-2.58361	1.24526
								2.72926	-0.106089	-0.215764	1.07627	2.14904	-0.296082	2.31764	0.557709	-2.46153	1.4368	1.5515	1.2349	1.62988	-0.491007	-0.200654	-0.325112	-1.31847	-0.183777	-1.90136	1.43344	0.0544747	0.424573	0.405098	0.818879	-0.361457	0.252313	-0.473832	-0.0366773	0.36375	-0.476734	0.730108	-0.184501	1.95782	0.933028	1.49666	-0.739529	2.08125	1.70258	-1.86227	-0.121012	0.198561	0.725735
								1.82033	0.601761	-0.712075	0.314912	-0.512698	0.950168	-2.49243	5.51151	-1.60974	2.18622	0.277528	3.1854	0.406718	-0.439048			1.75308	0.388668	2.54397	0.962222	0.535771	-0.213533	-0.308838	-0.922796	-1.12063	0.0962137	-2.0796	1.66084	0.227881	-0.940562	0.868653	1.5989	1.50477	-1.03392	0.621812	0.413554	-0.254866	0.398763	-2.24809	-1.04831	-0.493352	0.502163
								0.602729	0.58003	0.160264	0.586954	-0.435462	0.774456	2.087	1.2698	-3.36418	1.13122	1.06969	-0.713667	-0.916548	-0.333385	-2.33611	1.55787	1.48287	-0.738667	-1.58315	1.89043	0.0856755	-0.625358	1.53536	0.126512	-0.241294	-0.0318881	0.516799	1.91701	0.161483	-0.51036	-0.541691	0.598153	0.261468	-0.565893	0.0788293	2.08309	-0.468064	-0.0400035	0.337747	0.821924	0.147932	-0.589038
								3.28991	0.931096	-0.851334	1.46834	-0.969402	-0.493803	-0.064843	0.304815	0.409677	1.5471	-0.610399	-0.0422765	-1.01034	-0.334448	-0.97507	-0.817769	0.990145	-1.37738	-0.977835	-0.399341	0.681386	0.377769	1.41839	-1.05454	1.81118	-0.053225	-2.16925	2.62832	2.06773	-1.34556	2.16577	0.362546	1.0141	-0.163596	-0.153288	0.261441	-0.411754	-0.234257	0.858573	0.571045	0.0729635	0.133081
								-0.103476	0.313427	-0.77909	2.09381	-1.02353	0.232399	0.887942	-1.31014	0.618703	1.30789	-0.692691	0.515506	-1.43627	0.0299666	-0.812348	-0.221997	0.80243	-0.18753	-2.66301	0.659083	-1.00802	1.14546	0.768895	-1.21978	0.0120565	1.13629	0.301877	0.154317	3.62152	1.81974	0.298535	0.0401487	1.68745	-0.681283	-0.89358	0.578702	-0.0245481	-1.05287	1.33083	2.17342	0.39853	1.55159
								-1.20326	1.13275	-0.88636	0.61439	0.828993	0.517192	-1.06925	0.099063	-1.29636	3.49896	2.23487	-0.0251079	-1.81752	0.101134	-2.18421	-1.07073	-1.27191	-0.575233	-0.796922	-0.243745	1.11325	-0.719006	0.760227	-0.1057	-1.597	1.31775	0.534178	0.534954	-0.402145	1.21432	-0.137056	0.824002	1.84395	1.6825	-0.618696	-0.12146	-1.0599	0.00234426	0.0377345	1.53527	-0.616409	0.593243
								2.23185	-1.35344	-0.181943	1.52998	-1.12779	1.41262	-1.30346	-0.846319	1.13799	-0.446314	1.43543	-0.0963484	-1.97397	0.303693	0.101817	-0.705711	1.17112	-1.45512	0.467748	1.04837	0.525228	-1.03818	-1.26006	0.561177	-0.465635	-0.393151	0.587734	-0.893447	1.60147	-0.602205	-0.0215685	-0.276136	0.560102	-0.0647479	2.44392	-0.0324609	-0.205544	-1.52713	-1.13688	0.677807	0.555041	0.732303
								1.54107	1.67753	2.7581	0.788276	0.139794	1.22547	-0.974703	-0.206094	0.309491	1.75334	1.81936	-1.05139	-1.48692	-0.51461	-0.730307	-0.305231	1.03324	-0.0267638	0.0304669	3.48066	2.30745	-0.545405	0.18486	1.30531	0.298857	-0.245548	0.292841	-0.92067	-0.0785853	-0.611394	1.39804	0.958169	-0.536311	-0.616002	0.46458	1.88797	-0.379616	-0.098011	-0.133077	0.773208	-0.668488	0.130443
								2.75099	0.827179	-1.49041	-0.354871	2.281	0.37892	0.122783	-0.380041	0.790736	1.07496	1.70997	-1.57045	-0.967459	-0.21243	2.31372	0.324099	2.10057	-0.241037	0.561303	1.48459	0.886082	-0.66679	-0.254375	-1.09709	-0.841186	1.28159	-0.411123	0.886842	-0.18987	0.0544528	-0.195003	0.729376	-0.183525	0.0710887	-2.04787	-0.603912	1.21772	-1.06965	0.866859	1.05097	0.160501	-0.113662
								1.10374	-0.963669	1.65922	-0.260266	-0.97507	0.0479168	2.73046	0.6155	-0.405587	1.08661	1.71468	-1.4855	0.173675	0.910272	0.342553	0.75483	0.936583	-0.52819	0.00955092	0.776987	0.583382	-0.90556	0.213095	0.858418	1.81125	-0.095261	-0.941283	0.675319	1.23248	0.362044	1.14176	0.207287	0.889791	-0.69772	2.62154	0.841507	1.48393	-0.321935	-0.810656	0.32538	0.796658	0.0595013
								1.25709	-0.00539255	-0.36967	0.881278	-0.0204983	-1.21829	-0.471986	1.2641	0.912417	-1.11776	0.571388	2.17243	-0.686547	-0.200843	1.52489	-0.983241	1.8288	-0.532386	-0.213764	0.684949	0.549677	-1.12806	0.481447	1.27687	0.433164	-0.0992761	-0.468069	1.37715	-3.4294	2.60144	0.642275	-0.0144697	0.069845	-0.471081	-0.939951	1.48298	0.212712	1.41924	-2.54841	-1.17165	-0.823465	-0.267473
								2.41131	1.04699	0.131164	-0.0526435	0.528396	-0.700843	0.693812	0.840853	0.63528	-1.49109	0.938725	-1.54691	-1.00987	1.25775	0.773053	-1.56352	-0.293233	0.138892	-0.707895	0.233431	0.885996	0.801887	1.48567	-0.830391	0.791297	0.10054	-0.114639	0.928648	1.0558	-0.335292	1.21773	0.159575	-0.678472	0.159845	-0.447083	-1.24723	0.445178	-1.60014	-0.323166	0.476563	-0.34773	1.27677
								1.40244	0.0762046	1.32942	-0.643844	2.6107	-0.52079	-0.0293198	1.6441	-3.7214	2.67896	2.66764	0.704786	2.29128	0.586303	-0.842338	0.0890226	1.9122	0.361743	-1.1996	-0.037219	0.448037	-1.48009	0.609046	-0.864106	0.0539466	-0.802876	1.57232	0.696007	2.58431	-0.249247	0.606965	-0.259479	1.02642	0.0048363	-0.470655	-0.264271	-0.0987855	-0.904404	-1.2068	0.87313	0.174714	-0.886322
								-0.341236	1.46574	-0.962409	1.43822	2.37903	-0.892527	-1.60269	-0.84726	0.928069	2.08067	1.4987	-0.760777	-0.861274	0.791801	-1.21959	-0.311797	-0.281357	-0.527176	-0.831597	0.1663	0.236033	0.033897	2.58377	0.169311			-0.179055	3.12125	-0.42992	2.50782	0.296439	0.0687419	1.0268	0.192531	-0.528576	0.246163	-0.144478	-0.860227	-0.215037	-0.397906	0.420094	0.110165
								-2.52692	3.96027	-0.187722	-0.365389	0.13588	-0.283698	-0.482488	0.11095	0.777762	1.67663	0.173205	1.62837	-0.468394	0.0969586	-0.580812	0.690784	2.29031	0.387742	2.0964	0.0324914	1.87023	-0.00364227	3.11066	0.806253	-0.785932	0.453934	-0.869096	-0.0486306	0.0653717	0.401006	0.952032	-0.607761	-0.424675	0.304796	-0.241622	-0.0510744	-0.00126853	-0.208747	-0.372897	0.00171707	0.811848	0.318665
								-0.384385	0.7672	-1.13194	0.718374	-1.09182	-0.169684	-0.230801	0.11519	1.01328	-0.887535	0.333158	-0.894851	-1.03158	0.322072	0.383315	-0.799757	2.20898	1.0902	-0.862774	0.820663	2.60117	1.48713	1.69661	0.0245431	-0.181036	-0.77341	-0.137612	-0.0345309	0.708055	0.399242	-0.377923	0.0697869	1.61918	1.5177	0.0851863	0.399907	-0.826124	-0.867854	-0.663752	0.103781	0.205025	0.708962
								-0.353381	-0.215157	-1.96342	-0.63173	-0.797982	-0.365379	-1.06698	-1.68494	2.76611	0.16091	-0.241085	-1.08088	-0.777621	0.131407	-2.27723	-0.301418	1.27017	0.890243	-0.599192	0.434888	0.309186	2.02199	2.54929	1.33761	0.463988	0.235158	-0.980182	0.970269	2.5307	0.0677857	1.46573	0.353763	0.832881	1.47101	-0.977604	0.417966	-0.801063	-0.787792	-0.980334	-0.317363	0.985067	-0.601588
								1.35758	2.00206	-2.0215	-1.14471	1.02603	-1.5972	-0.333105	0.342481	0.594923	1.13034	1.29268	-0.470191	-0.385915	0.00211982	0.79547	0.0846687	2.71535	0.798681	0.122513	-0.774531	1.54116	-0.132544	1.42682	0.219662	-2.75997	2.26456	-0.657304	0.968848	0.938947	1.33793	-0.641296	-0.877296	-0.496123	-0.990125	1.11629	0.659229	-0.48968	-0.750599	-1.67503	0.48355	-0.51294	-0.556547
								-1.04391	0.932441	-0.0791485	-0.361538	-2.62596	-1.13981	-1.97137	-0.701611	0.805474	0.202095	-0.938564	-0.404172	-1.10498	0.357398	-0.436526	-1.14816	-0.443495	-0.0327833	-0.503303	2.3707	1.35574	0.360159	0.919638	-1.15064	-0.819319	0.775024	-0.51321	0.388423	0.871224	-0.168713	-0.0869362	-0.179201	-0.316775	-0.697567	-0.118923	-0.181642	-0.487807	-1.27954	-0.20053	-0.278302	-0.772996	-0.59771
								-0.696232	3.18687	-1.83866	-0.724817	-0.288611	0.904189	-1.86967	-1.26315	-0.448978	2.68108	-0.495791	-0.243368	2.71054	0.1388	-1.23562	-0.745539	0.500392	1.22452	0.142371	0.829107	-1.50808	0.304487	1.29054	-0.863114	-1.34978	-0.631253	0.193919	-0.529706	-0.677296	0.683459	0.489161	-0.554825	-0.117506	0.784698	-0.340388	0.835923	-0.381787	-1.41645	-0.369821	0.567691	3.04235	0.26081
								0.407447	1.74268	0.663286	-1.05269	-1.4965	-2.00649	0.378221	-1.03802	0.374103	0.388791	-0.999256	-0.593825	3.35333	0.397888	1.29336	-0.732821	2.25457	0.215005	-0.683079	1.0451	-2.09795	1.06815	0.440629	-1.24123	0.855864	0.346886	0.400245	1.74545	1.73454	-0.528429	2.55812	0.946637	-0.624107	-0.0384362	3.39746	-0.513367	-1.20551	1.57449	0.22929	-0.844464	-0.457172	0.577385
								-2.60903	4.9064	0.865428	-1.85751	-2.38381	-1.07426	2.86613	2.02821	0.332325	1.82601	0.110965	-0.425118	-1.16627	-0.179547	1.79186	-1.10604	0.0681026	-0.306435	-0.707447	0.4414	-0.0722446	0.919877	-0.00109515	-1.11869	-1.64591	2.41734	-1.08624	1.54203	1.47326	-0.960318	0.155369	-0.223738	-0.715952	-0.766475	-0.364834	2.14085	-0.478937	-0.886882	1.56352	0.479889	0.0136187	0.746392
								-0.83221	1.12256	-0.113404	-0.216411	-1.43166	2.30679	-0.61009	0.511064	4.08104	2.21651	-0.047263	-0.0100424	1.23696	-1.66813	-0.392051	-0.15196	2.80014	0.989463	1.33586	3.41797	0.272866	-0.883878	1.20744	-2.0127	-0.718977	0.922294	-0.893041	0.184306	0.628722	-1.13726	-0.537123	-0.445061	0.391529	-1.01792	-1.0106	0.515935	0.145924	-0.273803	-0.636425	-0.403963	0.789808	-0.813233
								-3.01499	3.14414	-2.25697	2.79411	2.84383	0.794652	-0.209683	1.16138	-1.66456	2.4902	0.0146381	0.424291	-1.08917	-0.451109	-0.571869	-0.178349	0.375196	-0.230487	0.424203	0.698411	1.26259	0.158635	0.715494	-1.07505	-3.18111	-0.208556	-0.628499	0.181356	0.182916	0.000693291	-0.45578	-0.69393	1.75191	-0.031974	-0.538584	1.87432	-0.459293	0.0924375	-0.868767	-1.13711	0.357014	-0.472552
								-2.56736	2.54571	-1.7913	2.83907	-0.0688028	-0.457055	1.88297	0.484621	0.782965	-1.33887	0.0682952	-0.211762	-1.14093	-1.06327	-0.0640308	-1.02737	2.3756	0.63316	-0.580204	0.456563	2.00277	1.4593	1.0251	-1.18302	-2.38315	-0.0374785	-1.06052	-0.302945	0.86973	-0.796019	0.716413	-0.91889	1.04705	0.439994	1.28567	1.36172	-0.696971	-0.0649685	-0.491994	-0.919622	-0.772214	0.801394
								-0.451454	2.89493	2.50558	-0.476148	-0.0827774	-1.34124	1.99788	0.96719	1.84138	-0.697005	1.19098	-1.42929	-0.903949	-0.465855	-1.41418	-0.315511	0.272894	1.09985	1.77041	-0.622947	2.25474	3.21465	0.984353	-0.948576	-0.833538	1.3439	0.101623	1.07818	0.146073	-1.18939	-1.21229	-0.558374	0.430209	0.348776	1.04275	1.51215	0.0520375	1.10406	0.0424668	-1.66586	-1.39734	0.68121
								-3.36856	3.35335	0.265307	2.71587	-0.376236	-1.43229	1.64192	-1.38118	-0.478599	-1.0197	1.22719	0.0985211	-1.0948	-0.617293	0.126595	1.69692	1.14229	1.4552	1.81159	0.106823	-0.196938	0.516452	0.0121524	-1.08515	2.82504	-0.2574	0.615579	1.06942	1.81197	0.0393188	-0.571795	-0.887848	2.43737	0.449117	-0.696196	-0.575419	0.143157	0.560816	0.552422	-1.85523	-0.165497	1.74171
								0.293099	-0.480626	-2.66228	3.27325	-0.782434	-0.229352	1.39248	-0.916316	-0.623014	-1.17111	-0.920022	-0.532094	-1.07342	-0.305842	1.81296	-0.542174	0.76321	0.710997	0.885192	-0.927783	-0.850011	0.171178	0.324723	-1.73363	1.09441	-0.327883	-0.0915753	0.0927289	1.33784	-1.12419	-0.809562	-1.2012	1.41008	0.998129	2.30728	-0.215263	0.0243487	-0.488609	-0.549417	-0.547978	0.585988	-0.509841
								0.657088	1.37788	-1.95659	0.0328683	-1.10061	0.600528	1.28301	1.81168	0.936862	0.922904	-0.42797	0.426861	-2.22458	-0.992608	-0.181789	1.05369	0.817985	-1.70055	-0.559617	1.06515	0.898152	0.849672	1.10476	-0.455787	0.9154	0.709551	-3.50434	2.89426	2.30506	0.960277	-0.168788	-0.796051	-0.150033	-0.00908658	2.99521	0.793665	-1.69464	0.524106	-0.705784	-1.01008	0.250131	-0.325716
								0.939745	-1.56983	-1.90184	0.306296	1.58146	-0.973912	1.80696	0.554731	3.24706	0.632775	-0.960645	0.277026	1.51949	1.6426	1.93275	0.73837	0.981322	-1.14248	0.353221	1.9367	0.171085	0.937834	1.77274	-0.140947	-0.546958	1.51069	-1.23009	1.1352	0.940814	-0.736552	-0.464013	-0.507845	-0.247192	-0.420482	-0.501397	0.779943	-1.02043	0.480617	-0.0768117	0.804659	3.16846	1.12001
								0.683195	-0.561146	-2.67068	1.47024	-1.45547	-0.718916	0.476043	1.80555	1.92412	0.0203348	-0.12722	-0.0833438	-0.491579	-0.172033	-0.245085	0.0824632	-0.646241	0.99379	-1.83555	1.9927	-0.444924	0.737621	0.721214	-1.10941	-0.470712	0.920988	-3.78674	1.80499	1.3662	-0.473503	-0.904391	-0.771817	-0.111819	0.272442	-1.01894	0.316732	-1.27316	-0.499936	1.10325	0.14402	-1.16818	0.801966
								0.873243	-1.3488	-1.45033	-0.644864	-0.314414	0.833767	2.36141	0.494992	-0.0260213	4.01342	-0.292755	0.431091	-0.607161	0.151823	-0.354849	0.77638	2.13691	1.20979	-0.577156	0.553185	3.58875	0.263076	1.18525	-1.07472	-1.3962	1.60306	-0.59563	0.554615	2.5693	-0.00714124	-0.311327	-0.511755	-2.70974	-1.5766	1.36085	-0.276332	-1.28281	-0.013412	-0.472954	2.33449	0.775193	0.356351
								-0.804258	0.713926	-1.65088	0.932966	0.556847	2.37542	1.70265	0.719548	-0.421914	2.86183	-0.811872	0.252836	2.65365	0.79253	0.156654	0.703091	0.302628	2.1369	-1.28989	0.681887	0.65582	1.06752	2.00893	-0.438479	0.950339	0.63636	0.972462	1.7643	0.579905	-0.0544809	-0.266706	-1.29865	-1.97746	-0.372422	-1.83148	1.25463	1.48824	-0.266333	0.984542	0.245316	1.18921	0.261545
								0.623108	3.04961	-2.1817	-0.355456	2.85609	0.886325	0.345623	-1.34709	-0.311034	0.915877	-0.924111	-0.824614	2.84746	0.421215	-0.152421	-1.68191	0.816096	0.321028	-1.83474	0.621022	0.638276	-0.478028	2.54274	-0.41946	-0.847599	2.08328	1.32606	1.0934	-0.0815658	-2.37328	-0.737437	-1.17298	-1.34332	-0.583774	-1.98753	0.355471	0.142001	-0.849769	0.0833265	0.706679	-0.37017	0.0516396
								0.272369	0.991167	-0.0176066	1.32265	1.15547	-0.37089	1.40982	-1.09716	-1.16509	1.90943	2.64589	1.53215	2.82268	0.367468	1.53942	0.313543	1.91694	0.619723	-2.95113	2.01415	1.5709	0.382547	1.24317	0.91137	-1.10593	0.330346	1.98304	0.614546	-0.123486	-0.0844986	-0.714596	-1.12958	-0.520018	-0.312838	-0.0178464	1.15472	-0.686976	-0.165373	1.02399	0.163999	-2.14874	4.49784
								0.621976	-0.208476	0.575891	1.06727	0.542362	1.7101	1.72426	-0.580161	-0.157326	-0.550076	3.11911	1.50363	-0.60403	0.392377	2.37829	-0.263448	-0.408641	2.20428	2.53329	-0.11453	1.42215	-1.14328	1.60655	1.10647	1.36086	0.864152	0.572468	0.82037	0.826697	-0.0171265	-0.076042	0.408393	-1.21707	-2.11661	-0.495248	0.950666	-0.481721	-0.34711	-0.935305	-0.0872449	-0.672713	0.660337
								-0.397944	-0.469352	0.379786	-0.351805	1.5043	1.22687	0.240718	0.702097	-2.45991	2.88038	2.62854	0.649521	0.374821	1.00803	1.61353	-0.90997	2.18304	-1.86798	1.41785	0.495444	3.23454	1.01951	0.171269	-0.235131	-1.00518	-0.165024	-0.599111	1.2962	-0.129407	-0.821488	0.532416	0.252696	-0.72882	-0.281586	-1.47224	0.0722341	-0.614694	2.69048	-0.346502	-0.290584	-0.0318665	-0.747756
								1.15747	-0.611233	-1.44712	2.98957	1.7215	-1.81915	0.41248	-1.16148	-0.0991654	0.885397	0.677216	-0.442622	0.785457	-0.574294	1.76192	-0.707902	0.3669	2.06076	2.24826	-1.12386	0.879461	-0.761368	-0.79935	-0.784264	2.53435	0.207852	0.746964	0.655161	1.21226	0.469027	1.77246	-0.0696671	0.730121	0.394679	-0.851207	0.517722	-0.31252	-0.575516	0.0677999	0.0329238	0.908992	-0.118361
								2.67377	0.0949086	-2.44947	-1.37994	0.730151	-1.21334	-1.00564	-0.336597	-2.35777	1.27582	0.386551	0.993236	0.287678	-0.0876797	1.38623	-0.850127	0.410039	0.100314	3.25375	1.50088	1.55446	-1.38132	-0.27951	0.0864231	0.0305776	-0.216589	0.0255409	-0.0954735	2.42584	-0.612688	2.81283	0.730366	1.61181	-0.245419	-0.711149	0.281531	-0.156089	-0.127108	0.260797	-0.893969	-0.56784	-0.369964
								-0.77653	2.25691	-1.97401	-0.923104	2.42451	-0.103479	-1.56526	0.0152173	-1.70117	1.99035	-0.385881	1.04075	0.715523	-0.0727727	-0.830043	0.435455	-0.861067	3.67783	-1.00575	0.145645	0.276224	0.0793263	0.127433	1.72445	0.14214	-0.251868	-1.87386	1.38387	1.16305	1.24219	1.50239	0.532216	2.06229	0.0335518	0.394557	0.655264	0.0338233	-0.30671	-0.206567	0.403403	-0.692568	-0.0682291
								-1.44332	2.45823	-1.26628	-1.03164	2.99339	0.509668	4.15116	3.2948	-1.27216	2.5916	2.48804	1.1889	-0.326668	0.0595234	0.675596	0.524432	2.02611	1.90276	1.41273	-0.0383828	1.62429	0.406735	0.621023	-0.873442	-0.603959	-0.305549	-1.70881	1.5289	1.0025	0.837025	0.757533	-0.0271711	0.609718	-0.625665	0.206073	0.911109	-0.705101	-0.560911	-1.04615	1.28254	-1.46952	-0.897175
								-1.50046	0.796516	2.18645	0.454562	3.09244	0.975453	0.75486	-0.185457			-0.684412	-0.395042	-1.69766	0.149531	-0.245629	-0.229591	-0.428487	0.909298	0.596491	1.41726	2.22798	-1.13572	0.099023	-0.271456	0.795582	-0.626218	0.57185	-0.476868	0.800544	-0.243695	0.233469	-0.637148	0.0508924	0.816687	-0.017806	-0.192367	-0.556021	0.0769683	-2.56222	1.88869	-0.774165	-0.306984
								-0.108928	2.01634	0.828148	-0.205018	-0.0498469	0.821006	-1.04938	0.221151	0.446821	0.835191	1.50894	0.000330009	1.05097	1.21251	3.55938	2.10084	-0.822626	0.259073	2.33532	-0.235958	1.79395	-0.937423	1.00328	-0.588023	0.356172	-0.527318	0.0524723	-0.181883	1.12239	0.852725	0.625765	0.143915	2.25835	-0.501889	-1.29246	1.19104	1.87397	0.569151	-0.756078	0.727366	-0.443447	-0.940256
								0.21352	0.27596	-0.521042	-0.0265873	-0.733388	2.29985	-1.17068	-0.202842	-0.372705	0.76857	-0.415274	0.282902	0.12117	0.0916389	2.20623	1.03815	0.741866	1.14706	2.8528	2.7041	1.0657	0.248106	0.0852267	-1.86648	-1.08094	-0.219951	1.36888	0.141836	-2.66479	0.716713	-0.102111	0.587696	3.61151	1.53263	-0.366581	-0.262243	0.245076	0.132846	-1.32224	0.666608	0.399959	-1.91458
								1.25906	-1.54574	0.310064	0.710583	-1.83275	3.40307	-0.127564	-0.250794	-0.790523	0.920193	-1.09754	-0.0827833	1.97188	-0.182407	2.93451	1.51612	-0.143159	2.70425	0.761897	1.55138	-0.0721526	1.32099	0.461021	-0.998556	2.10311	0.808583	0.126362	0.93127	-1.13264	-0.558105	-0.236052	2.24264	0.376182	3.48337	-1.73748	1.20063	0.120528	0.324597	0.19806	0.640195	-1.02246	-0.371787
								-1.63091	-0.475597	0.0469916	1.2055	2.60465	-0.169359	-0.761924	1.02401	-3.12928	3.13259	-0.253544	0.979147	-1.64605	2.12017	0.111965	0.986519	-0.526947	1.85623	2.726	5.25544	0.472091	0.46597	0.247958	-1.38177	-0.0158884	-0.533835	-0.322463	2.13648	-0.0360767	0.216077	1.49717	-0.0546127	0.972831	1.33896	-0.401517	0.173371	0.69639	0.25459	0.0404249	0.605431	0.514247	-1.06912
								-0.464495	-0.112958	0.525906	0.0775002	1.24913	-1.16138	-0.161683	0.346903	0.133152	0.461959	-1.23377	-1.13301	-0.285275	-0.63205	0.642403	1.06899	-0.709135	1.80451	2.88493	1.1964	-0.0507095	0.448472	0.217636	-1.06154	-0.0467323	-1.29491	0.601179	-0.49191	-1.08524	-0.723323	0.690789	-0.587035	2.92109	0.605481	0.10647	-0.391813	0.135481	0.406294	-1.09844	0.0660872	-1.30797	-0.359663
								2.05491	1.19692	2.75679	0.951202	-2.45801	3.49323	3.51026	3.01523	-1.35298	-0.503947	-0.410273	-0.229244	1.01598	2.57625	-0.729617	-0.521988	-0.854917	1.08092	1.08027	0.13154	-0.850333	1.49735	2.10617	0.904095	0.425458	-0.136298	-1.78653	-0.453323	-1.30611	-0.560782	-0.55138	-0.975781	0.0438031	-0.808927	-0.0949336	-0.361867	0.685445	0.0656904	-0.594566	-0.316208	-1.90361	-1.12643
								1.84672	0.428945	1.51127	-0.373541	-0.424419	-0.0530289	-0.858262	-0.10289	-2.23907	1.29238	-0.58822	0.563088	-0.240103	-0.284691	-0.51821	5.11561	0.839081	1.00955	-0.635657	1.82766	-1.69918	2.30883	0.167773	-0.780326	0.250729	-0.0416182	-0.437185	0.510011	-0.420805	-0.595897	-0.335279	-1.44512	0.884337	-0.607386	-3.49095	5.4786	2.94306	0.649899	-0.300209	0.198094	-0.632365	-1.49847
								0.234613	-0.280412	3.0263	1.01011	-1.14867	0.451389	-1.0039	0.272894	-0.66114	1.60597	-1.85463	-1.12223	1.24993	0.636453	0.775768	2.73938	-0.215529	1.99324	1.80515	-0.638281	-1.24886	0.0102571	-0.412874	-0.79991	0.350783	1.36544	-1.78061	-0.123512	0.996733	2.37342	-0.14802	-0.78012	1.2186	-1.35095	-0.502938	-0.753196	0.628225	1.13913	-0.205812	0.424998	-1.26617	1.12844
								0.520569	0.438457	1.83971	1.28261	-1.4179	0.0511442	0.394662	-0.454675	2.03488	-1.15432	-1.29341	0.721831	0.124106	1.60398	-0.164222	-0.74967	1.72953	-0.275164	0.104972	2.33259	-0.149732	-0.503371	0.171761	-1.08632	-1.97739	2.19906	-1.26712	1.52762	0.368588	-0.938646	0.266867	-0.882423	2.46523	-0.0944132	-0.919007	-1.12736	1.99904	0.671808	-1.05327	-0.773845	-1.64061	-0.325588
								1.08252	-0.475624	0.561705	0.271351	1.10626	2.39435	2.63907	0.566162	2.60803	-0.367167	-1.06557	-0.273753	2.58329	0.654677	0.643765	0.242639	1.63414	-0.22338	2.02727	-0.3806	1.42898	0.532657	-0.65243	-1.04481	1.76959	0.725252	0.264432	0.551658	-0.612027	0.0825055	0.621838	-0.491828	2.20395	-0.039497	-0.781622	-0.352825	1.8012	0.396342	-0.0759983	0.52496	-1.40751	-1.13652
								-0.941233	0.0633441	0.0406848	-1.74893	1.18086	-1.49896	-0.998628	1.31247	0.852362	-0.199209	2.2515	0.159955	1.46749	0.426035	0.302185	1.80604	0.232999	0.853696			2.32778	1.56138	0.0171456	-1.20114	0.986179	-0.55801	0.450755	0.0823034	-0.539493	1.09879	-0.748678	-0.655971	0.665944	1.21963	-0.571112	1.34754	2.13231	0.524181	0.335183	0.69351	-0.0286483	-1.59062
								-1.20372	-0.863783	2.39163	0.735112	2.23063	-1.72626	-0.0625697	0.663451	0.59726	0.325246	-0.347377	1.13764	1.09237	0.566628	1.46898	0.741219	2.30781	0.117855	0.990953	0.23194	0.821745	-0.37657	0.28786	-0.26597	0.676662	0.347112	0.042021	0.490113	-0.319226	-0.517377	-0.91242	1.17157	1.08201	-1.09426	0.197506	-0.520146	2.06902	0.594475	0.121633	-1.38855	-0.537762	-0.270953
								-0.617921	0.0140453	-0.529201	-0.393514	2.15802	0.976659	-1.29183	0.0306225	-1.53454	4.38654	-0.256645	0.0152694	-0.0496461	-0.836875	1.37448	1.66314	1.4696	2.02656	-0.0619173	3.63629	-0.143818	0.179202	0.691429	1.49721	0.562345	2.23562	-0.104806	-0.000357891	-0.875794	-0.0557548	0.298112	-0.729399	0.824255	-1.04733	-1.14556	1.23278	-1.48614	2.51155	-0.829995	0.236592	-0.572009	-0.815717
								-0.847114	-0.336516	-0.820471	-0.74905	2.02344	-0.401722	-0.432968	-0.45003	-0.229336	-0.621922	-0.720839	0.0537402	1.52158	0.541997	1.12443	0.0271014	1.89643	0.880774	-0.509433	-0.210033	0.296425	0.485208	-0.00598917	-0.710162	-1.794	0.518289	-0.479186	0.412667	-0.412143	-0.313858	2.11904	-0.943819	1.69907	-1.03848	1.48282	-0.775767	2.13592	0.500301	-0.945257	-0.185795	-0.734775	-0.457256
								-1.00119	-0.590241	-0.877674	-0.144537	1.45948	-0.713282	-0.788561	-1.21444	-0.70882	3.56402	-0.637792	1.15638	1.99283	-0.333494	-1.47583	1.09009	-1.07687	1.93772	-2.45426	2.02528	1.32124	1.35467	2.66288	-0.847955	0.492477	1.12794	0.754412	0.213681	1.57077	0.567798	0.860171	-1.16679	0.543299	-0.0488227	-0.879634	-0.751573	1.14535	1.68566	-1.3392	0.00088752	-1.38419	-0.602078
								0.417674	-1.21545	2.43603	1.18217	2.73219	0.396234	-0.313101	-0.620561	0.189455	3.8144	1.24972	-0.0113282	-0.0108644	-0.276573	-0.314985	-0.21042	-1.22548	3.95236	-0.426216	-0.112736	-2.28076	2.18882	-0.182627	0.381526	-0.456888	0.0238273	2.04235	-0.000607191	-0.707483	-0.279233	0.470561	0.122907	1.54406	-1.71356	0.360061	2.30977	1.18917	0.182078	-0.13447	0.0789334	0.0854428	-0.75616
								-0.362217	-0.0899438	-0.046836	1.20827	-2.22112	1.19199	0.255511	-1.00049	-3.11242	2.97456	3.47338	0.56144	-0.754458	0.241564	0.522238	-0.401438	0.5586	-0.451821	0.652066	1.00763	-0.239181	-0.168946	0.0620578	0.00232272	-0.235905	0.193167	-2.19809	0.552056	0.327858	-1.31255	0.579034	-0.651024	-0.531888	-0.5555	0.189092	-0.299726	1.36526	1.92673	0.277516	0.0580449	-1.01149	-0.738413
								-0.0506462	-1.1421	0.311436	1.2429	2.41427	-0.392309	-0.500217	-0.248157	-0.0963291	2.37357	0.712623	1.02571	0.0858258	-1.92367	-1.04495	0.889723	-0.876264	0.768388	-1.84519	4.98947	-2.21207	3.1906	0.608146	2.19837	-0.854751	0.464287	-0.131006	-0.771569	-0.364021	-0.386328	1.96945	0.246264	-0.613014	0.0932012	0.366345	-0.381296	0.945511	0.0451967	0.404205	0.964424	-2.69086	0.274468
								1.60631	-2.28772	-1.11839	-0.0421706	0.457707	-0.985785	-0.116982	-1.02143	0.300447	2.30249	1.68131	0.587016	1.15437	1.57962	0.458033	-0.326328	-0.618574	2.01102	-1.9536	0.857892	0.0751528	1.7616	0.839053	0.376144	0.302648	1.02251	0.625369	0.235464	-0.00950876	-1.32706	1.12769	-0.694157	-0.494979	-0.144874	0.781227	-0.183072	2.16645	0.217619	0.950278	0.912762	-1.31837	-0.97606
								1.71634	-0.321613	-0.698075	0.3406	2.87619	0.508219	0.802513	-0.674232	-0.761506	0.769417	-0.124791	1.26543	-0.97414	0.407456	2.08625	-0.306068	2.0594	0.211185	-3.24445	3.09211	-1.44056	0.422128	1.10709	1.17636	1.5978	0.884511	-2.28791	2.28921	-0.430598	-0.462229	1.11616	-0.211615	3.6382	1.10854	1.68785	0.974344	3.10898	0.0830097	-0.268225	-0.625657	-0.11344	-1.11896
								1.34359	-0.471433	1.24807	0.445499	-2.90923	2.70367	-0.28708	1.01138	-0.411799	0.905335	0.284741	1.32079	-0.710353	0.15501	0.321197	0.589056	2.70234	-0.434221	-0.0388608	0.275978	-1.29361	1.1459	0.517359	1.70062	0.397731	-1.20599	1.43873	0.458953	-0.777397	-0.737233	1.06531	-0.548647	0.421349	-1.30712	0.203128	0.581595	-0.336701	-0.556396	-2.35473	2.49614	-1.25783	-0.594284
								2.17185	0.206211	-0.358329	-0.511101	-2.00607	1.39795	-0.701451	1.48472	-3.41389	1.78225	1.12828	0.0166392	-0.163073	-0.970919	1.37454	1.32768	1.28209	-0.200052	1.8571	0.0268773	0.279748	1.18534	0.815284	-0.0131302	2.39367	-0.715935	-1.16275	1.17797	2.38904	0.358153	-0.654435	-0.652173	0.0820781	-1.35861	0.933163	0.815166	-0.862058	-0.393779	0.397384	1.2692	-1.96885	-0.517085
								1.74183	-0.928424	-0.923411	-0.0704861	0.601164	-0.104787	0.724719	0.881871	-1.50374	0.0306615	1.02698	0.776717	-1.67968	3.02313	-0.690048	0.271741	-0.689969	1.44869	-1.12272	0.717095	0.982421	1.02554	-0.677573	0.410753	-0.343856	-0.871402	-0.35408	0.604716	1.48363	-1.04977	-0.66776	-0.782691	0.222333	-0.615634	1.31562	-0.797358	-0.141964	0.02141	-0.0593011	-0.335161	0.217197	-2.76639
								0.0788103	-0.740822	1.60375	-0.576036	0.799015	-1.66563	-0.697347	1.88536	-1.6736	-0.288758	-0.209581	-0.228502	0.47817	-0.126075	-0.983869	-0.236901	0.0078941	0.172126	-1.28288	4.58162	0.623032	-0.10033	1.33918	0.252117	-2.36514	1.29033	0.274461	0.859655	2.08012	-1.33505	-0.470275	-0.789846	0.389024	-0.241343	1.92783	-0.0936874	-0.231813	-1.5889	-0.681831	0.144381	-1.24254	-0.309147
								-0.0905654	-0.741997	0.470357	-0.649945	2.92842	-0.239629	2.29299	0.0791125	1.07396	2.34579	-1.5988	0.235834	-3.96349	3.09452	2.55608	1.53415	0.744519	0.379357	0.265777	-0.38513	0.561115	-0.550294	1.12414	-1.36716	-1.31651	2.66753	-1.3106	0.0338239	0.389277	-0.846562	0.0678174	0.0767664	0.0265617	-0.995056	-0.0646273	-1.00999	1.22268	-1.00466	-0.494955	0.131927	-0.92392	-0.170029
								-0.550746	1.11941	0.816858	-0.580555	-0.673013	1.80849	1.97504	-0.806208	-1.57596	-0.310722	0.979794	2.68343	-1.44944	0.110737	1.88441	1.68865	-1.72734	1.45939	-1.0918	0.989385	0.942656	1.32599	-0.00301893	0.0660136	-0.563238	1.35683	0.410855	3.04113	0.416995	0.705504	1.41748	1.20562	-0.14291	0.395412	0.520783	2.33463	-1.06179	2.39532	0.372405	-0.556428	-0.73386	0.321619
								0.641439	-0.116752	-0.472481	0.00848853	1.79723	0.680785	-0.030126	-0.0121162	-0.0827637	-1.88757	-1.58925	-0.0366937	-0.450888	0.132257	0.313904	1.16277	-0.228411	-0.820104	0.110649	2.62338	0.646566	0.000610491	0.724224	0.516216	-1.37199	-0.0770376	0.283451	0.0264646	0.964393	-0.46867	0.46064	0.697033	-0.207182	-0.190499	-1.02524	-0.376085	-1.14192	0.460274	1.07499	-0.305116	-1.5819	-0.98727
								1.33423	0.032911	-1.9142	0.957826	1.70955	1.13592	0.107632	-0.724211	-0.666557	0.329315	-0.600393	-0.237337	1.47556	0.855708	0.78776	0.00470311	-0.554198	-0.0534253	-1.21241	1.9999	1.10336	-0.529533	0.434371	-0.222204	3.21503	1.48917	0.354464	0.961252	0.121657	0.278119	0.363451	-0.621225	-0.0172481	0.362188	-0.0203422	0.76379	1.07873	0.995662	1.15918	-0.300023	-0.177339	-0.772105
								1.74804	-1.08391	-2.71435	2.29555	0.0714154	0.860817	1.17295	-0.25004	-1.60508	-0.315311	0.769059	0.541969	-0.815835	2.73004	0.812612	0.523791	0.65139	0.874799	1.60521	-0.629173	-0.171157	0.0563495	-0.71208	-0.205713	-0.582677	3.55334	0.945861	1.82081	-1.84944	0.805752	3.86566	1.84232	0.504683	-0.587107	-0.560998	-0.276271	0.764961	-0.535805	0.140903	-0.255186	-0.123734	-0.678448
								-3.06417	4.68298	1.31992	-0.243912	-0.88573	0.305902	0.59749	-0.724417	-1.10593	0.357041	0.069414	0.000520073	2.46333	0.833865	0.494113	0.183724	-0.360587	1.11914	2.92186	0.0524142	0.0965573	-1.13538	0.415221	0.614012	3.10356	1.36784	-0.945829	0.413898	0.161865	0.959477	0.619991	-0.622208	1.04479	0.755962	-0.491999	-0.237299	0.514359	-1.47562	0.930277	1.09797	-1.41377	-0.622257
								1.41006	-0.345462	0.973443	0.622474	1.49965	1.99705	1.36091	0.444248	-1.68961	-0.597178	-0.726635	-0.701457	1.60375	-0.425589	0.551777	0.960213	1.57942	0.126276	2.66492	0.813396	-0.577898	0.538683	1.45591	-0.453248	0.143387	1.29631	-1.07563	0.857021	1.86826	-0.88542	0.820752	-0.0893546	1.83938	0.348998	-0.98457	-0.520275	0.164091	-0.465196	0.382995	-0.465862	0.264817	-0.874524
								1.1533	-1.58546	1.46874	-0.882872	1.20013	-0.302754	-0.139664	0.509294	1.98362	-0.866792	-1.73429	0.733758	1.74955	-1.23703	-0.644137	2.15432	-1.79052	2.37518	1.59499	-0.236784	0.274439	1.5339	3.76552	1.32758	1.63717	1.39169	0.586613	0.340263	0.229415	0.373567	0.87608	-0.977858	1.35525	0.786556	-2.2706	0.762427	1.03102	-0.371968	1.83278	0.630224	-0.150752	-0.762376
								-1.70677	2.24298	1.85554	0.706121	-0.77942	0.258762	1.27435	2.01905	2.79574	0.114582	-0.839022	1.14937	-4.84206	3.80455	-0.0369725	1.131	1.33568	1.73675	1.5024	-0.828833	1.61953	-0.32391	0.43451	0.098502	1.54606	1.0042	1.21038	0.903665	1.09999	0.837117	1.49875	-0.353436	0.300001	0.952042	0.358374	-0.427847	-0.329175	0.0721358	2.20182	0.062828	-1.48312	-1.19613
								-1.04934	1.51767	1.60001	-0.606456	-0.950513	1.03676	0.711625	1.68031	2.63569	0.162863	-0.783916	-0.0277933	-1.29517	-0.655834	-0.566617	0.588614	-2.26444	2.24425	-0.2983	0.237311	2.23297	-0.247936	0.0566206	1.00363	3.37759	2.19332	1.49421	4.29329	1.26314	2.45204	1.32837	-0.285816	0.373573	-0.206465	0.0695948	2.15962	-0.654345	-0.559598	-0.393795	-0.372737	0.0361098	-1.60084
										3.52636	1.49889	-0.640807	-0.679854	0.897101	1.18702	2.90824	0.579443	-1.1339	0.79705	0.0309272	1.71485	-1.63299	2.82832	1.60848	0.0635951	0.749454	1.39023	1.00108	0.316361	4.04916	1.62043	0.391788	0.121561	0.0131237	-0.425793	2.14061	0.320735	-0.318658	-0.816631	1.83771	0.17372	-0.717616	1.49108	-1.18992	0.938508	0.645675	-0.00732698	-0.93972	-0.25566
										1.26175	0.160877	1.22514	1.6647	0.0475032	0.975731	-0.354616	2.39249	-2.21892	2.08752	0.159116	0.663739	-3.12906	0.726946	0.437903	-0.0990806	-1.29728	-0.22233	-2.36016	2.46377	0.677779	0.846792	-0.0287778	0.119519	-0.370396	-0.288675	5.3278	3.98961	0.764593	0.288136	-0.137347	0.16127	0.971944	0.28585	-2.13129	1.04943	-0.0571536	0.657575	-0.0579403	-0.0134693
										1.27962	0.175904	-0.436899	0.20471	1.04874	-1.33374	-0.833279	2.14171	0.31976	1.48224	4.16293	3.16444	1.25118	-1.3426	1.65352	1.80316	1.26738	-1.10225	0.39066	-1.40504	-1.97315	2.38429	0.47408	0.743005	0.0628964	0.596636	1.11692	-0.354171	1.49774	0.19162	1.13579	-1.68346	1.8999	1.49651	-3.19036	0.692595	-0.377822	-0.107822	0.681341	-1.21666
										-0.0404302	0.807423	-0.81797	-0.337076	2.6072	1.67008	0.615578	0.536529	1.2665	0.902111	0.519661	-0.370626			0.818012	0.874666	-0.889589	-0.183743	1.36323	0.596054	0.399987	0.988207	-1.04719	-0.0549163	-0.742939	-0.300338	1.8305	0.944893	0.0486335	0.0123999	-1.29581	-0.511109	0.529826	1.36567	-2.95552	1.00198	-0.160392	-0.213528	-1.23876	0.774333
										-0.343579	-0.0577253	-0.40427	0.232472	2.37701	-0.396924	-0.157654	0.957765	0.790041	2.55956	-1.09347	0.345073			1.37882	-0.194605	0.813372	2.83391	0.615813	0.429535	0.369979	-0.625019	0.689876	0.987781	-0.0900596	-0.737328	1.55719	0.383103	1.89984	-0.309458	-1.50145	0.0710852	2.06786	-1.46834	-0.312337	-0.670307	-0.240567	-0.224247	-0.531313	0.791838
										-2.03655	-0.342957	0.114592	0.306316	1.50116	1.44117	-0.499582	0.453036	1.31305	1.08269	2.09636	-0.769329	1.5853	1.62238	2.51977	-0.125041	-1.03069	0.230502	0.268991	-0.215794	0.988111	-0.279387	1.71815	0.603229	2.07979	0.213068	1.24973	0.324793	1.87575	-0.0266336	-0.936834	-0.380641	3.08439	0.56489	-2.3585	1.71904	0.726938	-0.93415	-1.84827	1.6435
										-3.12041	2.29608	1.58772	-1.65115	2.71651	0.693533	-0.864723	0.661652	0.515996	1.83433	-0.998641	0.392195	-1.30047	1.6938	0.490736	0.886443	2.57878	1.01746	1.97163	1.93575	0.416926	-0.956747	-0.161526	0.130762	1.47999	-1.04138	0.391938	-0.247196	0.8883	0.33558	0.23211	1.22272	-0.277647	0.0540962	-3.47201	1.39999	0.19671	-0.230493	0.42055	0.392501
										0.157803	0.978649	1.79101	-0.0876547	1.34869	-0.551906	0.0924249	0.739542	0.0899433	1.11242	0.530083	0.143556	-0.114655	2.05866	0.456765	0.576887	1.44784	-0.886098	1.06091	0.366306	1.01561	-1.51544	-0.247894	-0.545544	-0.273962	1.05169	0.192221	-1.53085	-0.600822	0.502198	2.05547	1.21927	0.0660039	0.174496	1.50701	0.417534	0.216896	0.54049	-0.696786	0.147241
										-1.61589	0.80292	-0.521293	-0.455051	2.61249	0.624888	0.211512	1.10242	1.80862	1.34103	-0.510926	0.46532	-0.374075	1.15253	0.378422	1.99589	1.81377	-0.781369	1.23571	-0.220328	1.21519	-0.649535	-0.56005	-0.205193	-0.916064	1.85818	1.62922	0.141163	0.295828	0.0927985	0.00852526	-0.790668	0.898824	-0.897526	-1.27169	0.864318	0.743909	-1.57431	-1.06641	-0.107311
										-1.2924	2.30477	0.624968	-0.420104	4.21089	1.90952	1.50246	1.81541	-0.200916	0.458637	-0.195959	-0.799014	2.51557	1.1872	1.23826	1.01121	-4.16449	4.78707	0.0504923	-0.261797	0.388579	0.447972	1.47455	-1.53085	0.291542	0.297473	4.12338	1.60373	0.369223	0.388123	-1.22629	-0.432529	-0.197688	0.268065	-2.72898	1.92272	-1.73388	0.628341	-1.0161	-0.427241
										-3.38636	3.07991	0.402974	0.811359	-1.0411	-1.2496	-0.0276179	0.0467582	0.724816	1.37935	0.348248	-0.182652	-0.940532	0.664328	2.18495	0.627739	-0.532277	5.15903	-0.661408	-0.171832	-0.511524	2.30003	-0.701877	-0.482062	0.765752	1.01107	0.730811	0.242329	0.615911	-0.707448	-0.29389	-0.90767	0.361965	0.602314	0.0466219	1.60664	0.0811451	0.0949407	-1.07076	0.799558
										1.97877	-0.621296	-2.23487	1.9274	-0.952825	-0.591297	-2.53463	5.61255	0.497203	0.914053	0.703943	0.545301	0.203517	-0.346499	2.25917	-0.364133	1.67065	0.378015	-0.792822	0.160829	0.0261656	0.886736	0.219622	-0.0457412	0.904469	-0.210497	0.512009	-0.504563	-0.0666091	0.162625	0.0111996	0.582992	1.40825	1.94926	-1.03863	1.48232	-1.16586	-0.702563	-1.32948	-0.0462124
										-0.966133	0.24548	-2.4169	2.14423	-0.660533	0.114031	0.495866	1.93171	-2.36354	2.96327	-1.52075	1.35265	0.315455	0.90838	-0.250442	0.542141	0.978648	2.08994	-0.658359	1.10715	1.47689	0.296197	-0.901805	1.17968	0.568641	0.103975	-0.0172506	-0.0942381	0.648314	0.415021	-0.910969	-0.0930317	3.89274	2.44488	-0.350858	-0.388005	-1.25348	-0.948417	-1.30722	-0.232766
										-0.531451	-0.234129	-0.881361	-0.72405	-0.910906	-1.11696	0.234959	3.37047	-0.780622	1.46661	-0.482418	-0.262534	-1.14777	0.86894	-2.72407	3.15842	-0.202739	1.355	-0.0599746	1.65072	-0.611898	0.395494	0.855314	-0.733711	1.03266	2.30375	-0.146219	-0.523483	0.155103	-0.240027	-1.00672	-0.41493	3.04221	0.610812	1.96122	1.93822	-0.0842672	0.909992	-1.6606	0.0513437
										2.48384	-0.397824			-0.844501	-0.560851	-0.875337	3.5821	0.478491	1.26711	-0.466172	-0.334989	-1.51893	0.00879242	2.84535	0.013938	2.92904	0.852477	-1.25185	-0.221638	1.74421	0.158748	1.19882	1.47742	0.00732941	0.397182	0.756724	-1.05688	-0.903479	1.28897	-1.57326	-1.80257	2.98405	0.33885	0.606884	1.96805	-0.0779438	0.00635502	-1.81327	1.05144
										2.52928	0.417488			-1.5802	0.0939345	0.719197	-0.750595	-0.402758	1.97667	1.42622	-0.655733	-0.315926	0.634029	-0.567666	-1.16407	1.18265	-1.18838	0.432425	1.66972	0.512581	0.00566028	1.7294	-0.565748	-0.041103	1.57712	0.577388	0.262333	0.222212	-0.144122	-0.730507	-0.228003	2.70974	0.65031	1.31481	0.0164176	-0.777183	-0.866619	-0.500531	-0.439263
										-0.522207	1.28025			-1.53674	-0.86108	1.92582	-0.309626	0.169855	0.291322	0.774985	-0.325119	-0.603183	0.397894	-0.719681	-0.73416	2.52	0.21168	0.974397	1.652	0.665552	-0.929389	0.706312	1.33242	1.39449	0.0910752	0.408924	0.243959	0.0156014	-0.792186	1.11573	0.122731	0.73729	0.414677	0.820953	1.20029	-0.466478	-0.245113	-1.38459	-0.0952039
										-2.24361	4.04446			0.12029	1.52638	-2.27352	0.720563	-0.4365	1.5098	1.51355	-1.34616	-2.18559	1.95381	1.56837	-0.921266	-0.0251833	0.747809	0.951929	1.46088	1.13334	-0.381467	1.92404	0.363629	-1.55174	0.764428	0.0349413	-0.829172	0.437227	-0.974095	-3.24059	0.695637	2.16463	0.582408	2.0392	-0.563792	0.584786	-0.082909	-2.28251	0.101803
										3.43824	2.52138			2.19278	-0.35533	-1.41131	3.46525	0.349154	2.5276	1.36895	-0.0122664	-0.860466	1.15116	1.49972	-0.765088	-0.488688	0.740049	3.2241	0.145735	0.291853	-0.106749	2.57049	0.789245	-1.83383	2.68438	1.52301	-0.746411	0.301676	1.02041	-0.813098	0.171534	-0.302976	1.54537	0.58151	-0.817486	0.693194	-0.595085	-1.49619	-0.478287
										1.01261	-0.442362			-0.713076	2.87148	-1.56486	0.641253	1.75143	0.610159	0.162515	1.20633	-0.157968	-0.346084	2.76042	2.87825	0.00181279	1.05949	0.208238	-0.316423	0.261129	0.69793	-0.840006	2.50606	0.152296	0.617168	1.11507	0.506579	0.814974	-1.26326	-1.16422	-0.335825	-0.403075	0.481223	0.00197727	-0.58329	0.164734	-0.663155	-1.20726	-0.278591
										-0.727784	-0.172243			2.53446	0.77618	-1.10371	3.71111	-0.949002	0.401138	0.148757	0.00556178	2.67079	0.256323	0.60846	0.227326	3.92926	2.37495	0.074568	0.261406	2.43322	0.463731	1.39831	1.51936	-0.589448	0.630673	0.371248	-0.928388	-0.0861697	-0.330039	3.74023	1.81169	-0.214054	0.638765	0.13606	0.128805	-1.18037	0.330422	-2.53822	-0.87744
										-1.26726	1.14993			1.36298	-0.536073	-3.68413	1.75627	-0.208715	0.0900404	-0.251483	-1.29791	2.01045	0.715876	0.957855	-0.771891	-0.901544	0.702279	-0.0992776	0.890566	-0.137784	-0.509133	1.17286	1.12416	-0.877378	1.14829	1.11983	-0.442493	1.81554	-0.73512	-1.0807	-0.495772	-0.211202	0.722482	2.14638	-0.256281	-0.665661	0.920651	-1.04014	-0.908923
										-0.634561	-0.0838104			-0.605229	-0.180313	-1.73363	0.742114	-0.959957	0.528449	0.236546	0.26688	-0.876582	1.90212	0.74283	-1.68408	-1.10196	1.00085	-0.228088	-0.0542703	3.04436	0.45403	0.169489	0.464789	-0.991646	0.300564	-0.38224	-0.753777	0.594314	-0.203056	-1.30665	-1.02369	1.50661	-0.232278	-2.73634	2.25344	-0.146823	0.285682	0.706214	-1.04529
										-1.23388	1.9155			2.35018	0.627176	-2.25564	-0.349102	0.356124	0.355007	0.200481	-0.62882	0.238354	-1.44043	1.98595	0.34681	0.599205	0.0396141	0.787003	1.46235	1.19518	-1.07491	-0.917769	0.867526	3.29541	0.695586	0.563258	-0.068965	-0.0811379	-0.349781	-0.895817	-0.513895	1.38179	0.651239	-0.774846	1.62871	-0.369693	-0.0822209	-1.35146	-0.134488
										0.144878	-0.513911			2.51473	1.07245	-1.12932	-0.528627	-0.0879187	0.266664	0.808668	0.105356	-1.43929	-0.257114	2.4154	0.130923	-2.56813	-1.11737	0.569329	0.92947	2.63085	0.211637	-1.04118	1.2881	-1.17514	0.391536	-0.0499611	-0.912939	0.360169	-2.04584	-1.16083	-0.459367	-0.382446	-0.875865	-1.614	0.675398	-1.28478	-0.0523336	-0.513118	0.0704335
										-3.71482	1.61769			2.18681	0.216202	-1.13993	-1.45978	0.286427	2.58634	0.777266	-0.46854	-0.384553	-0.948103	1.76088	-0.285333	-0.850302	-0.365591	1.58998	0.421487	1.70202	-0.639403	-0.18894	0.0108304	0.818719	1.6794	0.866222	-0.999285	0.0395436	-0.181803	-1.31085	-0.300286	0.0201381	-1.68958	-1.85512	2.15149	-0.791787	-0.0458934	-0.497334	-0.832017
										-0.762531	1.33005			1.08655	-0.983556	2.79488	0.569283	0.37929	-2.49076	0.195402	-0.335556	1.08003	-1.32272	4.37325	2.17126	-0.905344	0.200712	0.360993	0.722064	2.12451	0.158587	-0.729203	-0.970056	-0.708985	0.194035	1.46478	-0.46716	-0.162959	0.242718	-1.17972	-1.24884	-0.812267	-0.737265	2.96387	-0.0017758	0.529304	-0.0339961	-0.67471	-1.16367
										0.45326	1.11146			0.82501	-1.76967	1.13205	0.110781	-1.14398	0.0489039	-0.254851	1.27622	0.414545	0.97082	3.21028	0.901874	-3.24579	2.31266	-1.36977	0.628674	1.5531	1.0389	-0.39991	0.287713	0.0843532	-0.53498	1.49306	-0.220621	-0.32972	-0.180814	-3.21539	0.666448	0.0693216	0.22711	1.83811	-0.96386	-0.71663	-0.393941	-0.473513	-0.0726661
										-0.386457	0.489193			2.31054	0.362451	-0.270659	1.3528	-2.0496	-0.217832	-1.01508	-0.547844	-0.92336	1.03866	1.81697	-0.834205	0.0205936	0.590723	1.49468	0.894273	0.76588	0.467309	0.122916	1.24644	1.32922	0.829103	-0.00342058	1.42967	-0.425479	-1.4537	0.175161	1.27741	-0.404079	-0.95789	-2.07033	1.64277	0.777783	-0.936371	-0.149504	-0.749336
										-0.957503	0.58389			-0.0933224	-1.29819	-1.8461	3.14637	-0.238388	0.83978	0.301117	-0.194909	-2.46851	-1.17066	-1.01584	0.900357	0.722044	1.4421	-0.184426	0.810447	1.32446	0.792587	-0.0440662	1.08045	1.84574	-0.771005	-1.06138	2.71551	-0.330609	-0.151961	-0.657346	-0.0283988	-0.690341	-0.565762	0.441449	0.322733	-0.594576	0.0533988	-0.858318	-0.743869
										-0.324873	-0.376106			0.806056	2.13076	3.08109	0.600896	1.00523	-0.956277	1.60491	0.350007	-1.45237	-0.697152	-1.10869	0.102878	-0.747762	0.326643	-0.53565	0.114739	1.50628	-1.58891	-0.577363	-0.163959	0.964895	-0.294126	0.1884	0.0994739	-0.728123	-0.511439	0.152562	0.437602	-1.09165	-0.189865	-0.680335	-0.444083	-0.774955	-0.0527712	-0.275017	0.467002
										-0.775354	0.7064			0.0494865	-0.178673	2.52479	0.910923	-0.2043	-1.10832	-2.051	2.09769	-1.06588	-0.452183	-0.574536	-0.129466	-0.317258	2.27923	-0.266809	0.687702	1.51145	-1.44968	-0.4505	-0.25373	-0.240588	0.483659	3.36452	1.14816	-0.492533	-0.24331	0.792757	-0.0277835	0.522638	-1.26555	0.181157	-0.711686	-0.340175	-0.421066	1.16136	-0.917164
										1.76044	1.30773			0.500104	-1.03252	-0.960068	-0.0306342	-0.28623	0.206289	-2.02299	2.04131	-1.46808	-0.203175	0.863663	0.663821	1.52942	0.108066	1.41617	0.64332	1.8018	-0.94298	-0.668124	-0.350049	-1.34813	2.87581	1.36984	0.647549	-0.535072	-0.706553	1.05426	-0.108379	2.39291	0.125671	-0.372097	0.272867	-0.136823	2.46371	-0.397548	-0.153086
										-0.333043	0.161637			2.20996	-1.71593	-3.09374	2.98833	1.98687	2.30416	0.212647	0.818222	-0.214313	1.35953	-0.546947	1.01777	-0.526562	2.05317	-0.82461	1.39876	1.83945	-1.19288	0.736857	1.08793	-0.0251256	0.0654211	-0.477666	-0.541868	-0.380113	-1.33011	-1.10746	0.0687054	3.12804	0.367004	-2.70929	1.40764	0.0622771	-0.418327	1.87249	-1.12836
										-0.413012	0.239221			-2.56052	0.839379	-1.12477	0.425468	1.07645	-0.0885528	0.0861267	1.51822	1.6641	-0.154868	1.18145	0.996082	-2.09127	2.0106	1.99213	-0.838069	0.87725	-0.568334	-0.864335	-1.35372	-0.158032	0.961947	0.730481	-0.530121	-1.03315	0.537561	-1.87235	3.03029	0.191881	-1.54911	2.09355	0.982829	-1.07401	0.943672	-0.258203	0.573981
										-1.50586	-1.18941			-0.982196	1.5648	-0.636115	0.762554	0.982949	2.31391	-0.108595	1.38089	-0.799414	0.00187261	0.0405284	-0.600184	-1.16764	1.24221	0.845759	-0.0996692	0.559198	-0.90849	-0.556978	0.0676257	1.50276	0.181909	-0.162608	-0.450496	-0.274919	0.25331	0.74729	-0.354626	0.205322	-0.17798	-3.35677	1.68404	-1.32922	-0.0833404	-0.238259	1.02963
										-0.555743	0.567037			3.02524	0.942643	-0.022713	0.472612	-0.591755	0.0450636	2.23865	-0.458853	-0.601252	3.4312	1.72509	0.949378	-0.73034	0.811925	-0.697776	0.523232	1.56137	-0.625374	0.591753	1.7672	2.60204	0.326209	0.0984243	-0.508984	0.0598065	-0.782467	-0.298051	0.129028	1.83896	-1.66057	-4.71918	1.78513	-1.01747	0.853411	-0.939645	-0.605462
										0.187254	-0.950402			-1.02665	0.384759	-0.155027	-0.630244	-1.05088	0.887313	-0.861951	0.525527	-2.4542	2.98608	-0.625071	-0.461029	0.729145	1.15684	-1.6511	2.67233	0.31309	1.40192	-2.43533	0.0362267	0.165761	0.172399	0.765945	-0.66903	0.169735	-0.155838	-1.50821	1.11425	3.3278	0.308557	2.08386	0.942826	0.364319	-0.113374	-0.55318	-0.218005
										-0.40794	-0.984773			1.72115	-0.146006	-0.465572	0.137703	1.09371	0.598023	-0.83023	1.06343	-0.239512	1.6945	-1.30135	0.698656	-0.125965	1.32166	-0.802045	0.738431	-0.652479	-0.614297	-0.407796	0.279827	0.768324	0.268347	0.457794	-0.705901	1.7646	0.777107	-1.19949	1.6417	1.4732	-0.105713	2.83969	1.06472	0.0515887	-0.278361	-0.570634	0.0478791
										-0.870935	0.198836			0.438554	1.52001	-0.434409	0.154174	-0.229944	-0.281747	-0.27361	-0.187762	2.22415	2.73073			1.3467	0.921171	1.55707	-0.500106	0.0966936	-1.28152	-0.419054	-1.11016	0.700545	0.0564353	0.59132	-0.0673596	-0.31231	0.405439	1.77666	0.23648	-0.36552	-0.441451	-0.293159	1.84726	0.271854	-0.34617	-0.207319	1.23039
										-1.53215	0.725666			1.35426	-0.202785	0.0682802	-0.480481	-0.388221	-1.05116	1.98112	-0.908406	-0.165208	0.663506			0.180145	1.09844	1.65139	-0.0209165	-0.313641	-0.344655	-0.850651	0.0267382	-0.267096	0.850472	2.1502	1.40073	1.5241	0.959562	1.36897	-0.887264	0.557831	0.147131	1.41543	0.362857	-0.167968	-0.595271	0.675046	-0.327685
										-1.69236	-1.25947			0.926322	0.472108	2.15553	-0.519424	1.26709	-0.336739	-0.433397	0.964623	1.61866	-0.876071					-0.851051	0.558128	0.368413	-0.82308	-0.777823	-0.861198	1.6431	1.86497	-0.00366547	0.112208	0.344565	-0.640096	-1.52806	-0.738904	0.840797	-1.1272	-0.607473	0.444905	-0.225526	-0.59913	-0.537146	-0.26599
										-2.15501	-0.260425			-0.340838	0.838271	1.14398	0.251383	0.0672958	-0.238264	0.207	0.287337	2.3858	-0.119037					2.92611	-0.307027	0.278605	-0.288775	0.593715	0.0486696	-1.86427	2.06619	0.674967	0.874924	2.50506	0.40091	-2.12122	-1.29922	1.18654	-1.35919	-0.490253	0.617734	0.191533	0.918702	-0.670485	-0.420253
										-0.556896	0.291272			2.96483	0.736289	2.05862	0.100872	-0.10692	0.256979	-0.0323018	0.749483	-0.140605	0.216866					0.747745	1.11725	0.448009	-0.838055	1.51129	-0.305797	-1.42448	2.24855	0.590209	0.389763	1.0859	1.75317	1.16801	1.83833	2.3782	-0.438364	-0.706828	-0.667922	2.12243	-0.760645	-0.665687	-0.963262
										-0.0890796	0.689349			1.79892	-0.78741	2.86519	0.0509337	0.345172	-0.641919	2.07674	0.644923	-1.35201	-0.134602					1.04762	1.56089	-0.0758149	-0.131219	0.871674	0.795843	3.73576	1.35014	0.775453	0.877181	-0.878097	-0.527619	-2.19571	-1.3729	-1.05466	0.214714	-1.37228	-1.03948	-0.538208	-0.314549	-1.02202	-0.0733243
										0.25328	0.0530488			2.42713	-0.0159649	1.22332	-0.375357	0.611848	0.587151	0.565531	1.65905	-0.842277	0.495768					0.657159	1.34187	0.475933	0.402716	1.49878	0.985595	2.14183	-0.0170045	2.58545	-0.0791439	0.539531	-0.315267	2.8735	0.449557	-0.646061	-0.513468	0.248912	1.29824	1.03877	0.374786	0.840324	-0.211323
										-0.879571	1.81272			2.26066	-0.128892	1.34806	-0.484106	-1.25416	0.69633	-0.137293	0.416092	-0.903881	-0.0773355					2.16862	0.63072	0.46943	0.307537	1.11399	0.780486	1.12104	-0.282169	0.0825601	0.958124	0.192202	0.948154	0.522346	-0.320693	-1.96321	2.1475	0.438829	-0.741792	0.499131	0.552873	0.218326	1.32211
										0.0504143	1.3262			2.30924	0.139931	1.46236	-0.499885	1.04202	1.08857	-0.413711	0.156147	0.488394	0.479895					2.25035	1.53279	0.693254	0.554945	1.73437	1.46515	0.653839	-0.221581	1.32056	-0.56351	2.79066	0.302467	-0.680546	-0.0637006	-1.30228	3.95986	-0.239606	-0.738059	0.244841	0.256299	1.13147	-0.748841
										-0.823486	0.279721			2.97337	1.55104	-2.00569	2.53809	0.611124	0.416909	1.86903	1.0825	1.62763	0.67816					1.23359	1.15188	1.17375	1.07553	2.57744	1.76208	2.35394	2.27748	0.746139	-0.84937	-1.92777	2.76428	2.99065	1.71968	0.105659	-0.0664841	-0.324137	-0.529438	0.672876	-0.716383	-0.282155	0.375896
										-0.953227	0.588431			0.181457	-0.741973	0.893778	0.864227	-0.358356	0.664805	-0.203996	-1.39819	-1.10148	-0.122628					1.26529	0.848879	0.379132	0.126355	2.08333	0.774748	3.05058	0.364805	0.2811	0.362647	-2.33316	1.15748	1.33343	1.71835	0.666131	-0.629356	0.219491	-1.29298	-0.0643684	0.715653	-0.383014	0.788782
										-0.457502	1.27571			-3.11566	2.49637	3.29492	0.761736	-0.592546	-0.146641	1.43525	-0.0704021	-2.38693	0.11807					1.43365	0.405081	1.6459	-0.318093	1.47418	1.87441	2.41139	1.08353	0.553773	-1.00468	-0.318987	1.44324	3.40181	0.397528	-0.3544	-0.19161	0.0010242	-0.689034	-0.213417	0.706953	0.320202	-0.175966
										0.794612	1.75378			2.30434	0.478558	1.36296	1.5067	1.02656	1.49902	-0.164441	1.10904	-0.994256	-0.66836					1.66511	-1.00314	-0.39173	1.08876	0.54688	0.875694	0.935114	2.03587	-0.549477	-0.23342	2.0255	-1.41862	-0.338193	-0.244248	0.742308	0.44874	-0.0135443	-1.10787	-0.585145	-0.412669	2.27896	0.143803
										-0.36283	0.184121			-0.475475	1.32095	-1.3547	0.678031	0.399899	1.03346	0.230255	1.11674	-1.32292	0.249734					0.746736	0.140602	1.96701	-0.767317	0.926144	0.491817	2.66162	-0.0194684	-1.04352	-0.77035	2.34878	-0.491002	-0.133332	-0.151335	-0.610515	-0.0378239	0.0945888	-0.598224	-0.379007	2.30597	-2.05392	-1.2122
										2.18842	0.796593			2.16961	-1.02016	-2.54012	-0.832361	0.414819	0.323483	0.0418627	1.56703	-0.492807	0.644161					0.362566	1.23011	-1.25579	2.56617	0.436332	1.24946	-0.760479	2.54439	2.0838	-0.0133762	0.146587	-0.109281	-0.784885	-1.20369	0.586872	0.329757	-0.234235	-0.434552	-0.574889	0.201807	1.2125	-1.06078
										0.469803	0.667902			1.77095	0.452095	0.221316	1.78045	0.973439	0.909183	-2.22051	2.64894	1.07453	-1.48468					-0.336279	0.202093	1.51283	-0.619148	-0.64506	-0.315543	1.89452	1.59405	2.21057	-1.13692	0.426081	0.808119	-0.866444	0.499562	-1.11293	1.31536	0.984492	-1.41832	-0.139424	-0.373277	0.165438	-0.263023
										-1.11686	0.379417			2.89537	0.428927	1.28453	0.230104	-0.919388	0.0752522	-1.9925	3.8912	-1.01176	-0.987763					0.535237	0.896253	1.89888	-1.17739	-0.13135	0.0915007	-1.17537	0.216519	2.37868	-0.145244	-0.277741	1.51916	0.0766752	0.5862	2.07969	0.331905	2.66703	0.156491	-1.05354	-0.528828	-1.6197	0.174188
										1.6365	0.596736			2.68168	1.78691	-2.30429	-1.23439	-0.994857	1.37465	0.159924	2.13281	-0.411458	-0.37819					0.804747	0.8047	0.597213	2.57636	-1.34439	2.55549	-0.886706	0.910604	1.04348	-0.417149	1.09989	-0.825762	0.234141	-1.04158	2.62924	-0.838674	-0.691693	-0.88503	-0.64252	0.486729	-1.24185	-0.359727
										-2.51138	3.77156			3.08391	1.04797	2.23682	1.04907	0.919598	1.61512	-1.2549	2.97595	0.13899	-1.33797					0.717846	0.938955	-0.691709	0.677439	1.2773	2.96112	-0.0823247	1.25122	2.83567	0.671389	0.789558	-1.03137	-0.276355	0.0196946	1.78257	0.344067	1.77688	0.131081	1.88073	-0.985102	-1.14598	-0.88615
										-1.4345	3.67027			2.99991	2.45598	-0.973358	2.68278	-0.270682	3.32245	0.230553	0.620611	-1.54559	-0.189488					1.28173	-0.853281	-0.614746	-0.280198	-0.496816	1.31788	1.14406	1.86824	1.41673	-0.555808	2.31473	-0.49909	-0.676036	-1.59925	-0.0859418	-0.794487	-0.673003	-0.580679	1.05649	0.439554	-0.982749	-0.39234
										0.526159	1.28564			-0.592829	0.915333	2.79587	0.491713	0.346181	1.00161	0.814326	-0.383547	0.188768	-0.0788248					-0.734499	0.301482	0.903046	1.77453	0.410297	1.9677	0.309666	0.462854	2.19094	0.328848	1.10155	-0.426704	-0.202428	-0.493083	1.02535	0.3615	-0.743584	-0.880317	-0.420193	0.553555	-0.600627	-1.42786
										-0.91219	0.476649			-0.140275	0.540393	0.548101	1.72699	-0.750562	1.09415	1.42296	2.3386	0.833067	0.619264					-0.0496894	1.80363	4.13679	2.70653	2.95548	1.54697	0.693079	-0.0049168	2.23678	-0.841899	4.41092	2.76258	2.91391	0.812451	-0.685862	-2.66328	-0.546842	-0.736403	-0.579461	0.162273	0.147111	-1.02731
										-0.118333	0.326826			3.57977	1.18599			0.017383	0.646573	0.856028	2.44626	0.160659	0.812766					0.429588	-0.391821	-1.62384	0.184021	1.65551	0.432834	1.20152	1.57227	1.00108	0.852416	1.50861	0.584413	-0.204281	0.523667	2.05288	-0.4534	-0.253668	-0.362087	-0.74037	0.263218	0.773831	1.67137
										-0.615135	0.273199			0.5397	0.707881			-0.827426	0.923441	-0.669616	1.13339	-0.394633	0.134309					-1.35027	0.467683	-0.590503	-0.438391	1.671	1.3332	-0.949281	0.843152	0.668035	-0.291389	0.00642966	0.580946	0.230169	0.994462	0.497034	0.793325	0.862315	-0.363521	-0.0297303	0.861632	1.44849	-0.505334
										-0.639884	0.381103			2.00622	-0.184891			-0.300713	0.199983	-0.0373475	0.130588	0.0482065	-0.646676					-1.41154	0.933485	-0.18652	0.643488	1.00045	1.00774	-0.43718	0.210898	1.88985	0.487443	0.927661	1.04253	0.270329	0.503898	0.0661793	-0.916724	2.8987	0.587181	0.0014465	1.67441	-0.248257	0.814031
										-1.56703	-0.0157237			4.35175	2.62369			-2.13305	0.912809	0.593709	0.924305	-3.10362	1.6216					-1.38688	-0.219946	-0.268439	0.360837	1.72968	0.843621	-0.151636	0.926087	-0.474209	-0.271058	0.474786	1.12208	1.24477	1.36976	-0.213789	-0.932419	0.238938	0.409833	-0.928319	-0.569813	-0.00032567	-0.171844
										-0.667134	0.358233			1.95297	-1.02617			-0.992606	1.06782	1.18613	-0.403306	-1.26378	-0.364971					-0.223402	-1.77269	0.541422	-0.351138	0.65648	-0.145	3.43527	0.780725	-0.198365	0.12344	0.629889	0.196109	-0.658455	-0.228773	0.714426	0.544325	-0.521034	-0.794165	-1.71759	0.0182174	1.70424	1.42289
										-0.999108	-0.787595			1.44606	-0.605796			-0.873621	0.429734	1.10085	0.676328	1.29991	-0.84638					-0.558661	-0.181042	-1.28184	0.520777	0.220783	1.34379	0.955611	0.839693	0.930571	-1.59104	0.408425	-0.22538	-0.213504	-0.0575722	-0.431596	0.180173	1.32187	1.99741	-0.229539	1.51938	1.29536	-0.150425
										-0.40816	0.0832637			2.29432	-0.268161			-0.543386	0.383968	0.0646179	0.117652	-0.105378	-1.30482					-0.0549159	0.348594	0.764421	0.136636	-2.31953	1.82363	-1.07924	2.49109	0.411995	-0.814815	1.41715	-0.671227	-2.13083	0.0736955	-0.204541	0.272427	-0.680554	-1.20782	-0.659507	2.62688	0.854482	-0.803523
										-0.368627	-0.446091			2.47318	0.786494			-0.943961	0.843541	-1.16818	-0.386046	-0.695015	-0.252606					-2.58459	-1.39011	0.724062	-0.0586033	1.30372	-0.77356	-0.116256	0.0877528	2.84487	0.0316057	0.211106	-1.05957	-0.446231	-0.622276	-2.25584	0.00698889	0.127545	-0.262745	0.760113	0.924086	-0.649117	1.75786
										1.28801	1.49248			0.629099	-0.85486			1.38581	1.23325	1.51475	-0.858558	-0.129557	-0.577263					-0.626398	1.45554	1.40437	-0.417336	0.823254	0.609313	-0.580548	0.335466	1.19216	-0.502061	-0.899512	-1.75324	-1.04442	-0.803548	-1.18663	-0.493205	-0.370583	-0.905771	1.3277	1.15552	-1.05389	0.897617
										-0.122293	0.251398			3.00282	1.14602			1.276	1.94115	-0.0585119	0.362893	-0.123041	-0.568934					0.187452	1.32927	2.66555	0.695516	0.100514	0.554938	-0.329583	0.775244	2.43209	0.989512	0.591808	-0.722789	-0.213297	-0.0990576	-1.52774	1.12864	-0.891973	-0.819998	-0.402611	-0.588248	0.383936	-0.639589
										-0.00546907	-0.202398			0.882036	-2.2208			-0.922826	-0.122311	0.540178	-0.178124	-1.34104	-0.156375					3.38796	2.24252	1.52648	-0.0684033	0.368281	1.14706	-0.461948	0.119897	-0.0172892	-0.431565	0.984558	1.10435	0.904701	-0.209929	-1.32245	0.378662	-1.22484	-1.2027	2.36073	-0.783547	-0.220095	-1.10702
										0.0545465	0.881895			0.00824599	-1.10282			-0.122805	0.939059	0.071551	-0.464342	-2.12641	0.577452					-1.61349	0.0999251	-0.293605	-0.532196	0.0388079	-0.0831978	-0.633178	0.83577	1.52576	-0.0227257	-0.404797	-1.53436	3.97827	1.92014	-2.31559	-0.0413014	-0.588853	-0.932317	-0.392055	-0.140487	-0.84575	-1.22882
										-0.347139	0.704249			1.9363	-0.0841256			0.451044	-0.75243	-0.304455	-0.918149	-0.559737	0.43846					2.04687	1.09374	-0.162306	0.536428	-4.00723	5.02637	-0.580974	0.0841188	2.286	0.0427214	0.891246	0.753805	2.13643	-1.35358	-0.582026	-0.00704954	-0.136723	-1.13219	-0.041089	0.148196	-0.38104	-0.345229
										-1.10455	2.21583			3.86559	2.26324			-0.748845	0.616053	-0.399874	3.37873	-0.229937	0.25846					0.993467	2.24899	-0.391098	0.275727	-0.460168	0.187189	0.545995	-0.361635	2.43607	1.74106	1.1398	0.191335	0.780262	-1.10322	0.352403	-0.849119	-0.589635	-1.4058	-0.506712	-0.171486	0.26885	-1.58633
										-0.612501	-0.28418			-0.514675	1.65474			-1.44307	2.87958	0.0377845	0.61864	-0.529675	0.0198443					1.19652	-0.05137	0.577631	-0.932255	2.11734	0.599015	-0.577927	1.23181	0.633383	0.144742	-0.114631	0.313106	1.98827	-0.718182	-0.40375	0.343497	1.99052	0.532489	0.552916	1.20123	-0.266395	-0.0950984
										2.82008	2.03629			3.9293	2.21757			2.13105	-0.633579	0.235173	-0.181799	-0.934909	-0.106753					-0.799975	-0.420554	0.831511	-0.954307	-0.0954431	0.987111	-1.07643	-0.209409	2.72458	0.351365	0.498584	0.117838	0.75845	-0.707234	2.24068	0.948557	1.76986	-0.230605	0.606634	0.093996	-1.39817	-1.02363
										-1.1942	0.965228			2.91349	1.19597			-1.49734	0.140248	2.51923	-0.0823061	-0.856182	-0.146692					1.77617	0.599859	2.79049	0.243403	-0.0535395	0.165966	-0.994136	0.21695	1.06645	0.718462	0.684125	-0.0117378	0.544072	-1.09531	-0.356361	-0.850496	3.01104	0.697212	0.932518	-0.894729	0.351469	0.271833
										-1.16667	2.07526			0.715841	-1.53371			1.72065	0.846451	2.34256	0.0198816	2.92366	0.0106066					3.25163	2.12948	0.834159	0.481498	0.616373	1.06613	-0.574012	-0.00868891	-0.163246	1.17884	1.27907	-0.70208	1.07358	-0.69776	-0.75474	-0.604936	-0.318184	0.106501	-2.53222	-1.03775	-0.137861	0.647356
										-1.91979	3.79853			1.96407	0.106326			0.708379	-1.56695	0.650723	0.308125	-1.74825	-1.05201					-0.482449	-0.220739	0.816249	-0.095512	-0.364269	0.339474	-2.14891	1.88198	3.04193	0.250047	1.67945	-0.676773	1.07418	-0.692078	-0.492049	-1.03121	-0.953845	-0.413727	-0.370371	-0.167002	-1.40823	0.0298155
										-1.77346	1.46236			2.07111	-0.165847			-2.66764	-1.29975	-0.117333	1.01716	1.13316	1.80861					0.656876	-1.15	-0.144694	2.00974	1.16593	0.883165	0.556611	0.88549	2.446	-0.25176	1.56817	0.592838	3.08813	0.977664	-0.546495	-0.372822	0.898089	0.765713	-1.0827	-0.677337	-0.124265	0.0462962
										-0.667565	0.802786			-0.289248	-0.443442			1.23942	-1.06305	0.867211	0.311272	0.489494	-1.58031					0.328596	-0.531824	-1.86453	2.1948			2.92155	-0.111109	1.10058	-0.871922	3.21871	2.05047	-0.505712	0.103439	-0.794783	-0.403777	1.96703	-0.903229	-2.42139	-1.55143	-0.265216	-0.219325
										-2.19886	3.02014			-3.13949	1.98986			-0.449244	0.0876373	-0.478576	0.0963764	-1.42505	-0.311106					-0.210141	-0.174793	0.0531185	-0.0202213			0.0440702	-0.0827456	-1.39126	-0.44697	1.59732	0.460775	0.62175	-0.1151	-0.475382	0.0631128	0.848543	0.991303	-0.407637	-0.643449	0.705212	-0.411103
										-3.2885	2.75838			-1.41442	1.58492			-2.56746	0.195586	-0.39666	4.66315	-1.05006	-0.498839					0.210691	-0.297585	-1.50859	1.38576			0.870291	0.976158	-1.47322	0.695469	2.21457	0.337586	3.17775	0.912847	-0.587795	-0.0384941	2.02952	1.16101	-0.231069	-0.234145	-1.16192	-0.410845
										-2.82726	4.14567			-1.22854	-0.96338			-1.13202	-0.550481	1.35104	0.17136	-0.805532	0.110656					0.711916	-0.205825	1.96551	-1.59098			-0.0238504	1.18327	-1.16223	0.545046	0.0527316	-0.609903	3.85541	1.48673	0.280628	-0.132481	1.79805	-0.756666	0.22505	-0.433753	-1.37449	-1.1842
										-3.75696	2.26298			1.92135	-0.148201			-0.472429	0.498062	1.06525	-0.502695	3.64962	1.44492					0.478716	-0.781759	1.71841	0.520996			1.27208	2.24621	-0.935568	-0.000969036	2.40255	-0.735243	3.35824	0.830718	-0.229537	-0.168872	0.0979008	-0.55881	-1.01052	-1.12545	-0.163075	-0.457961
										-3.28448	3.08528			-0.345006	0.100817			-1.02555	2.08599	1.61321	1.03319	0.981476	0.124447					0.953987	0.36239	1.73967	1.77132			-1.08479	-0.271226	-1.07337	0.128594	0.133458	-0.0281195	1.51547	-0.416738	-1.31835	-1.09421	1.42596	0.787971	-0.123504	0.56434	0.772628	0.0803753
										-3.57873	3.20927			-0.410775	-0.398664			-0.871443	1.19127	0.522222	-0.310545	0.673798	-0.823798					1.02096	0.877663	2.97753	0.722461			-1.08451	0.175295	1.74125	-1.10156	0.68509	0.264645	0.637224	-1.38824	-0.999157	-0.419827	3.20642	0.534131	-1.2277	-0.819652	-0.847686	0.194878
										-2.34183	1.735			1.57226	1.11949			0.475209	-0.893242	0.362156	-0.0204775	-0.93333	0.183942					-1.21264	0.730441	1.08563	0.183423			-0.647277	2.13279	-1.93966	-0.0537763	-0.676585	0.990433	3.62145	1.79356	-1.00135	-1.08341	1.20601	0.0724345	-0.911678	-1.03789	0.552835	-1.34987
										-0.717536	2.73764			-0.334229	0.504066			-0.228336	0.0463243	1.67433	0.179951	-0.611371	-1.11433					2.16386	1.2327	-0.998639	-0.495117			-1.76222	2.19723	-1.1749	0.229226	0.101861	-0.722724	0.521457	-1.23964	-0.725201	-0.650188	0.642241	1.67343	-2.21783	-1.48798	1.35554	0.079413
										0.208613	2.41542			-1.07855	1.86574			-0.133852	-0.18038	0.637189	-0.0108867	0.696333	-0.690719					1.3052	1.96359	1.14064	1.58177			-1.46354	0.586949	-2.11146	0.41876	-0.192124	-0.355992	3.23736	-0.290833	1.46933	0.691473	1.90026	-0.352599	-0.774792	-0.31355	0.924777	1.60836
										-0.904431	0.861164			0.701177	-0.211877			-1.15361	0.829523	1.27395	-0.122998	0.491649	-0.483092					1.07314	0.474581	3.63737	1.82019			2.56962	1.32979	-1.58709	-0.248275	0.148475	-1.20698	1.19701	0.624979	-0.408541	0.461853	1.01859	0.916501	-0.529862	0.00974325	-0.0805931	0.551139
										-0.505713	1.13735			-0.499293	0.688684			-2.72114	-0.9973	1.80414	-1.3824	0.0493188	-1.23256					-1.49195	1.25801	-0.39657	-0.186139			0.635679	0.152426	-0.27024	1.97751	-0.0450722	-0.394109	3.93899	1.56501	-1.55671	-0.308494	-0.546536	1.95611	-0.103636	-1.02212	0.590801	0.083042
										3.29624	2.50127			0.158944	-0.112939			-1.98459	1.16895	-0.387896	0.525215	0.509905	0.602057					-0.0316503	0.35934	1.7011	-0.359885			-0.383002	0.247708	0.813864	-0.743328	-1.01139	-0.844554	2.94367	1.10607	-1.10341	1.13022	-0.468981	0.985319	-1.26301	-0.494339	0.748036	-0.438381
										-0.512631	0.661972			1.1768	0.924419			-1.29642	0.418329	0.719048	1.13417	-0.561943	0.229376					0.0348911	-0.737289	-1.46554	0.385849			-0.100199	1.16304	0.547317	-1.65314	-0.58483	-0.108013	2.95429	0.376849	0.0749521	0.896728	-0.657258	1.79758	-1.32607	-0.723094	-0.0368123	1.94306
										-1.81436	0.127035			1.11866	0.987967			1.81585	0.0966511	0.429279	0.562201	-1.69045	-0.742118					0.46082	-0.020347	1.02413	0.631577			-3.03804	3.59059	-0.215013	-0.338653	0.111241	-0.0145408	2.20619	1.48659	-0.920373	-0.662486	0.135304	1.43799			0.405412	1.19092
										-1.3431	5.42547			1.22748	1.15723			-0.646489	-0.639474	0.344379	2.62609	-1.06229	-0.872926					-0.0137187	-0.020309	2.91594	1.45852			-0.853524	1.67251	-0.219581	-0.241222	0.501179	0.834286	0.652877	-0.849286	-1.33688	2.53028	-0.0431039	0.111906	2.38322	-0.767354	-0.458129	1.44508
										3.4529	1.74676			0.635823	-1.23423			-0.847254	0.0149017	-0.426907	-0.136446	-1.81056	2.68505					2.98203	-0.427564	-0.0540358	-0.123856			-0.24758	1.11148	0.52819	0.0444637	0.18446	2.21303	0.137834	-0.582437	-0.35611	1.05122	-0.40415	-0.752407	-0.637419	-1.08387	-0.08826	0.491722
										1.31429	-1.0004			1.09305	0.0213062			-0.613708	-0.456398			-0.400609	1.10133					0.303691	0.148329	0.225715	-0.213809			0.0684592	0.484948	-0.0689761	-0.435184	-0.253085	2.3129	-0.287818	0.790522	-1.51078	1.30232	0.366944	0.187311	-0.510814	0.850923	-0.0379077	-0.110523
										-0.95393	1.99926			2.59316	0.0269306			-0.74544	-0.0524723			-0.391555	0.463739					-0.156031	-0.46473	0.954581	0.887365			-0.021033	0.615485	-0.402541	0.149426	0.531196	-0.0648892	-0.544526	-0.261844	-1.58898	-0.880075	1.50843	0.047707	1.20746	0.895374	-0.72461	0.484845
										-1.80307	1.03149			3.22456	1.36772			-1.97925	2.38808			0.400243	2.18924					1.01613	-1.33843	0.916672	1.47856			-2.18666	1.26397	0.230432	-0.652013	1.80508	1.89225	1.78361	1.31737	2.5827	-0.429495	2.01138	-0.749721	-0.46801	-0.472615	0.542187	0.398803
										-1.01217	2.39314			1.87559	0.187488			2.87465	0.268135			-0.331366	-0.397554					-0.0362849	0.149743	0.562514	1.33737			0.154998	-1.1968	0.810522	1.02733	0.328716	-0.153447	0.911966	0.898682	-1.1212	-0.111582	2.57922	-0.0199757	-0.0268078	0.74026	0.408986	-0.874211
										0.247331	5.07704			1.74859	-1.58707			-0.954974	-0.223444			-0.575848	-0.279885					2.70376	2.51676	-1.6446	1.29369			0.795386	1.73233	0.235759	-1.43753	-0.0532803	-0.445672	2.52416	-0.346487	-0.659178	0.429163	3.09333	-0.196126	0.0662745	-0.0627525	1.78127	-0.161368
										-0.820002	4.04176							-0.868191	-0.470415			-1.76809	1.29033					3.58292	1.13363	0.1743	0.0848113			-0.207578	-0.470068	1.97788	-0.929582	0.327766	-1.49108	-0.657443	0.15998	-0.689043	-0.46456	3.32293	0.381354	-0.463228	0.558198	-0.514698	-0.737228
										0.446128	1.92472							-0.375212	0.085556			-0.641765	1.39375					2.01897	-0.165569	0.864752	0.964596			-0.246737	-0.860619	0.492061	-0.0298686	0.583034	-1.76252	2.00257	-1.04423	-0.521869	0.316261	-0.987739	-0.91072	-1.33459	0.66303	0.109029	-1.52071
										1.54598	0.0918309							-0.663767	0.467145			-0.649254	0.180687					-0.170066	1.16133	1.6291	1.487			0.134148	0.108585	0.730418	-1.09071	0.665772	0.561004	-0.249657	0.116892	-0.836174	-0.276648	-0.142337	-0.153703	-0.241362	-0.367532	-0.787502	-1.27241
										1.13744	-0.310768							1.98448	-0.0303576			-1.36324	0.610102					1.0125	0.882478	1.82088	-0.150232			-0.372895	-0.243436	2.8545	0.539268	0.569666	-0.383155	0.286446	0.12276	0.416661	0.34189	-0.314292	0.316773	-0.0471384	0.274183	-0.771894	-1.02301
										-1.77563	3.92542							-0.655966	0.290181			-0.370577	1.84858					0.113555	-0.440201	1.45209	-0.811197			0.454287	-0.125864	1.2479	-0.104566	2.76262	0.368108	-1.00974	1.17832	-0.610806	0.267037	-0.0860393	-1.10663	-1.12753	1.67326	-0.56459	-0.806364
										-0.844907	1.32752							1.64046	1.64964			0.621865	0.15359					-0.992938	0.0800762	0.284707	0.237514			-0.541853	0.0698425	2.16411	0.378378	1.19722	-0.358639	0.696395	-1.07077	2.36621	-0.366661	-0.759323	-0.0135093	-1.8869	0.812865	-1.43349	-0.397271
										-1.1701	2.50842							-0.71236	-0.73771			-1.23342	0.513315					-1.87932	0.211722	0.526404	0.383143			-0.495376	-0.140382	-0.118615	-0.27529	0.210875	-0.633612	4.07664	1.1851	1.80532	-1.79414	-0.735748	-0.74162	-0.100726	0.266424	1.58441	-2.0632
										0.645332	1.71016							-0.289455	0.514483			-0.73818	-0.186365					0.256524	0.470268	3.05197	-0.0685507					1.02461	-0.296199	-0.113263	-0.634379	0.476047	-0.418105	0.80328	-1.44916	-0.25947	-0.0799617	-0.498516	-0.84404	0.00456699	0.431965
										3.58258	2.16294							0.490961	0.739867			-0.155779	-0.242316					2.04593	0.466731	-0.179554	-0.334024			1.4081	1.02886	2.22483	-1.15296	-0.174958	-0.88611	1.53312	-0.12989	-0.00943792	-1.03286	-1.14826	-1.72537	-0.767252	-0.365907	-0.578311	0.287391
										-0.218245	2.25655							-0.587156	1.23501			-0.0426455	0.434709					0.825345	-0.338129	-0.937256	2.75817			-1.09985	-1.06827	0.874719	0.205552	0.469026	-2.24013	2.06268	0.352032	-0.115823	-0.61725	-0.589974	-0.25908	-1.06513	0.48618	-0.59573	-1.24417
										-1.15723	1.25117							-0.475291	-0.292162			-1.26692	0.252392					0.729965	-0.122053	1.72521	0.934349			-0.157674	0.396248	1.49984	-1.39092	-0.534828	-0.885464	1.80624	-2.1269	0.0379121	-0.660894	-1.1328	-0.438443	-0.497747	1.96628	0.121737	-0.702827
										0.106366	2.09951							0.487963	-0.12754			0.188183	0.686284					0.982393	0.395466	0.0610198	-0.265294			-1.2314	-0.260259	0.988373	-0.931093	-0.118933	-1.13429	2.30949	-1.06477	1.68054	-0.614504	-1.61219	0.00981368	-0.213833	0.214536	0.0513406	-0.0236093
										0.978055	2.31143							-1.30674	-0.441173			-0.570519	-0.0423819					0.0830497	0.62243	0.342396	0.510425			-0.110605	1.33908	1.05476	-0.80076	-0.26314	0.110769	5.01746	3.07673	0.271725	-0.135739	1.12071	0.67571	-0.677374	-0.687055	-0.61244	0.136751
										-2.91243	2.58474							1.12585	-0.971711			-1.1963	-0.879425					-2.02414	1.74044	0.610852	1.12709			-0.492935	0.126371	2.0383	-0.23845	-1.24343	-0.832149	-0.178113	0.678251	0.840906	-0.968962	1.33826	0.107318	0.25786	0.727266	-1.62497	0.942166
										1.55123	-0.914007							-0.924562	-1.40374			-1.59284	-0.0364399					0.0421843	0.810522	2.32868	-1.61068			0.139233	1.89485	1.09358	0.0744752	-0.708249	-0.676232	2.33205	-0.435067	0.186557	-0.715275	0.262817	-0.313641	-0.0128417	2.11676	-0.581508	0.262215
										-0.170266	0.366349							-0.563387	0.757048			-0.7486	0.102447					0.0459209	0.115527	2.67622	1.38013			-0.735915	-0.0380895	2.13734	0.141484	2.40321	-0.417095	5.74974e-05	-0.920222	0.418862	-0.463877	1.4816	0.0659183	2.88669	-0.450169	-0.0216932	0.412272
										-1.03965	0.0962491							1.78858	-0.27522			-1.95849	2.9447					1.76603	1.88412	-1.31481	1.09023			1.16147	2.18161	0.36094	-0.374224	1.70514	1.12199	2.39241	0.921747	-0.0971148	-0.995952	-0.0923029	0.296906	-0.514793	-0.548349	-0.706681	0.849991
										-1.18799	1.28114							2.07084	1.04816			-1.43071	2.23491					-0.828812	-0.69393	2.33789	-0.584809			0.917814	1.00598	0.779428	1.07285	0.410017	-0.888242	0.114627	-1.54858	-0.368944	-0.596468	1.2008	0.912228	-1.54007	0.203675	-0.465361	1.43755
										-2.03237	0.524086							1.45201	0.962954			2.68091	0.894601					0.30923	-0.0217852	-1.21288	3.85849			1.60903	2.98176	2.36336	0.0942743	0.0987816	0.0620593	2.52481	1.33786	0.668369	-1.73676	2.15185	-1.30003	-0.609173	-0.462542	-2.02889	0.586335
										-0.546441	0.172803							-1.41196	1.0809			1.03093	-1.45513					1.31854	1.31347	2.64477	0.779891			-1.32928	-0.122655	2.18795	-0.0215625	0.114578	-0.899691	2.85334	-0.358974	0.525552	-0.170323	2.37663	-0.931968	-1.19296	0.0639805	0.782047	-0.962719
										-2.18857	2.6028							0.946194	0.532777			0.573963	-0.0579399					-1.10144	0.113077	1.73404	-1.10792			-1.56676	-0.794203	2.55246	1.52064	-0.335036	-0.693045	2.93094	-0.101656	3.11664	-0.239121	1.93546	-0.698538	0.658602	1.13692	0.775969	-1.10951
										1.29766	1.60911							0.617415	0.861678			-0.972648	-0.253565					-1.33664	0.564907	-0.300524	0.579003			-1.23174	-1.04528	-0.533356	-1.35515	0.428634	-1.32811	2.46905	1.59516	2.60583	-0.615345	2.47466	-1.55799	0.596682	2.05935	-0.3873	-0.27197
										0.508371	1.34904							0.19244	-0.150173			0.355293	0.135459					-1.70284	1.27717	0.991571	-1.41752			0.418462	-2.3885	0.313375	-1.25047	0.802619	-1.47907	0.369003	-0.709133	0.892433	-0.807774	2.11386	-0.300686	0.111634	1.1976	-0.145784	-0.245718
										-0.23031	1.59231							0.00653498	-1.20112			-0.298525	0.634493					0.547109	-0.179477	0.558902	-0.824937			-0.87436	-1.4316	0.839903	0.0333145	1.16827	-0.992886	-0.192298	-0.169834	-1.00555	-0.516481	-0.0876352	-1.69734	-0.103153	0.708157	-0.627167	-1.24672
										0.593252	0.648626							2.32234	-1.20451			1.37778	1.73172					0.713024	1.32014	1.29192	0.0794595			-0.900352	-0.636803	-0.528612	0.971123	1.11152	-0.296392	-0.538689	-0.668852	0.21563	-0.0052461	0.346878	-7.63115e-05	-0.473458	-1.81073	-0.581502	-1.1888
										-2.75291	2.93512							-0.175157	-0.648318			1.4003	-0.961728					1.15216	0.356607	-4.30967	3.37149			-0.649439	-0.321378	2.13839	-0.680295	0.139168	-1.45088	0.342401	0.0406215	1.11482	0.352514	3.12001	0.626757	0.582055	-0.312825	-1.09644	-1.00835
										-2.94836	4.43047							2.26995	0.316481			-1.15174	-0.288205					0.707566	1.40743	-0.420102	0.288157			-0.555166	-0.522212	-0.557507	1.25389	2.54231	-0.338802	2.09039	1.47602	0.852785	0.351789	1.46055	-0.492934	0.0586043	1.70261	0.420134	-0.837352
										-3.60724	1.80373							0.379516	1.15013			-0.214162	0.135034					-0.288703	0.521324	0.191966	1.39823			-1.01645	-0.376636	0.500815	0.178423	0.742078	-0.664189	0.439795	-1.57765	-1.06909	-0.591644	-1.45218	0.539551	2.81068	-0.389488	-0.0768836	-0.384699
										3.14729	0.758179							2.05184	0.106864			1.01714	-1.59256					0.515676	0.0766012	-0.413347	0.412794			-1.56604	-0.804617	0.0193087	0.877711	0.273186	0.468844	-1.26889	0.42582	-0.024527	-0.322612	-1.91273	-1.40481	0.445708	1.88594	0.9814	-0.00241586
										-0.133086	1.16749							-1.0341	-0.216403			-0.121318	0.279624					1.00375	0.859031	0.932715	2.57559			2.25225	-0.321147	0.715316	-0.577419	0.186692	-0.104672	-0.955011	-1.45459	0.612855	-0.36775	1.91063	-0.434027	3.24269	0.662858	0.829959	-1.87408
										-0.378255	0.784798							0.832233	0.80328			-0.390198	0.412172					4.49467	2.93102	-1.39151	0.14697			0.243698	0.655168	0.346135	0.556457	0.219645	-0.482359	-0.723279	-0.649478	0.178225	-0.222701	2.14495	-1.91165	-0.464662	1.64569	-0.410293	-0.354129
										-0.472522	0.174836							1.92581	0.857801			-1.3718	2.25533					0.66994	-0.261406	0.315985	0.838962			1.25976	1.05082	0.930532	-0.287449	0.146025	0.651841	-2.20861	0.0337591	0.628932	0.560303	-0.647519	-0.821887	-0.0522975	0.363268	-0.0452539	-1.82617
										2.64583	1.38851							-0.767838	0.0243728			-1.22125	0.0563125					2.01097	1.5241	-0.463652	1.51633			-0.442508	0.57338	0.184741	0.443211	-0.394649	-0.301675	0.511741	-2.08022	2.70465	1.00263	3.09068	0.768463	0.932643	0.553236	1.20518	-2.4995
										1.64363	-0.793591							1.60988	0.755073			1.41562	-1.36568					3.63824	1.66746	-0.603068	2.59885			2.74259	1.49494	2.05152	-0.860528	-0.574077	0.0203333	-0.419443	-1.68064	2.66958	0.788583	2.64426	2.07028	-0.398355	-1.11643	-1.12094	-0.538855
										-2.28514	-0.429478							1.71598	1.03217			-1.47912	-0.0331779					1.18791	0.589296	-0.973274	2.44396			0.176692	-0.974826	1.04199	0.167556	0.590069	0.775844	-0.28088	0.752943	1.81393	-0.350946	1.40725	0.910562	-0.515535	0.639038	-0.483881	-0.528318
										-1.78143	1.75352							2.1144	-0.8017			-2.46571	0.436443					-1.11931	1.84035	0.659087	0.41689			-1.63558	-0.0646631	1.32122	0.199358	0.541497	0.94945	0.539342	-0.0991598	2.78431	-0.247728	2.37094	-0.63293	0.502678	0.799634	-0.852668	-0.269935
										-1.72831	2.63935							1.20689	-0.222293			-1.27395	-0.470915					-0.0414374	1.4051	0.334394	-0.749016			1.55983	-0.416018	-0.330791	0.192177	1.37407	0.555467	0.834583	0.0721743	0.679735	1.93349	0.947233	-1.0953	0.347872	-0.363102	0.573984	-1.25075
										-0.920259	-0.234985							0.993815	0.724253			0.295767	-0.61545					0.813441	0.655177	1.78978	-0.252982			-0.536552	0.905011	0.516112	-0.530017	1.02128	1.68408	0.876991	0.230073	1.11438	-0.636007	-0.841458	-0.93705	-0.129458	1.69757	-0.340569	-0.22443
										1.06325	-0.405915							0.322154	2.25091			1.81267	-0.7687					2.31667	1.25373	-0.365886	-0.380394			1.14581	-0.447022	0.331858	-0.456269	1.74332	0.261145	0.441351	0.877162	-0.619785	0.868277	-0.0131484	0.586574	-3.50776	1.58587	0.525599	-1.4624
										2.6158	1.0137							-0.228142	0.183337			-0.483377	0.8197					0.73992	2.9532	-0.281266	-0.824851			-0.260285	0.971011	-0.532962	-0.508849	0.307948	-0.0579853	-1.10709	-0.543569	1.92993	0.829824	1.32831	-1.79479	-2.16732	-0.0578239	-0.645495	0.0355979
										3.14492	0.498078							0.456077	0.58202			0.512302	0.155978					0.414618	-0.0750869	-0.267755	0.336129			-0.791066	-0.533298	-0.517483	-0.374741	0.445399	0.240537	-0.0643323	-0.131922	1.9731	0.405775	-1.65386	-0.0324731	0.3517	-2.85544	1.11664	-1.75953
										1.99587	-0.699662							-0.0774983	-0.358926			1.10923	-1.7973					1.55003	0.602688	-0.260294	0.484122			0.448584	0.26717	1.17456	0.486069	-0.0406686	-0.454196	-0.613579	-0.851218	-0.0718733	-0.497698	2.40191	0.117744	-2.61387	1.14503	0.49366	-0.854284
										1.1565	-0.0773717							1.13318	0.553366			-1.02948	0.37293					-0.316941	2.79025	-0.944391	1.84954			-0.289779	-0.462761	0.091969	0.396841	1.47053	-1.96073	-0.462313	-1.2937	1.06128	-0.220002	2.80866	-0.0804876	-0.454354	-0.0957162	-0.47301	-1.70329
										-0.371226	-0.273714							-0.310485	-0.13499			-2.32905	-0.904399					2.43866	-0.793411	-0.313961	0.94154			-0.963757	2.23892	1.09445	0.456293	-0.196454	-0.470292	0.0161716	-0.224339	0.647719	-0.591003	0.715896	1.42097	-0.292191	-1.20999	-0.106791	-0.616809
										0.285493	-0.763299							0.0817882	-0.190962			-1.18428	-0.57933					1.35053	-1.91632	-2.80429	3.79004			-0.0555743	-1.28906	0.41617	-0.754929	0.235966	-0.830851	0.998302	1.02167	0.502868	-1.33862	-1.99414	-1.55551	-2.61008	0.151343	-0.130675	-1.56765
										-0.960132	0.164224							0.855885	0.240054			-2.14348	-0.783096					0.443156	-0.811532	2.70129	1.1235			1.39436	0.0510297	0.381595	0.0625812	0.303405	0.00502546	-0.959348	-0.382169	2.22267	0.788923	1.93112	-1.81089	-0.766399	-0.867861	-1.13998	-0.691788
										-0.538418	-1.53766							-0.849473	-0.835108			-0.388423	-0.376419					0.989394	-0.763601	1.94011	0.312294			-3.05108	1.46052	0.390208	-0.482644	-0.329163	0.0901037	-0.702511	-0.42755	-0.789373	2.92606	-1.34364	-0.110289	-0.644319	-0.318388	-1.1641	-1.24513
										-1.4332	0.0680164							1.58638	0.345954			-1.9688	-0.0432894					0.825361	1.97198	1.6358	1.81415			1.70371	0.96264	0.577521	-0.90148	0.188157	-0.536988	-0.323541	-1.84424	-0.949897	2.99466	-3.15556	2.71863	-0.242126	-0.208912	-0.730029	-1.17878
										-0.80088	0.748115							1.34439	-0.161008			1.56411	-0.635099					1.34533	-0.876883	-1.43059	3.48204			0.676487	0.317804	0.575673	1.10948	0.716124	-0.903354	0.365874	1.53827	0.23351	0.311039	0.908654	0.713238	-1.02826	-1.23311	-0.712963	0.385036
										-3.07234	2.03267							0.377362	0.591746			1.55939	-1.07644					-0.0846202	-0.28996	2.53268	0.544551			-0.668208	-1.11783	1.77444	-0.265571	-0.194367	-0.829336	0.364068	1.43149	1.079	-0.902791	0.477728	-0.791772	-0.627954	-0.94334	-0.989089	0.235786
										2.20541	0.0324025							-0.871845	-0.675316			-1.49109	1.14499					1.39015	-0.751891	2.18216	-0.308616			2.70149	-0.0201929	1.11998	0.0193404	1.56559	-0.332225	-1.2449	0.140223	0.965497	1.09684	-0.17353	1.27327	-1.67537	0.528945
										-1.13382	0.163121							-1.06719	-0.386416			-0.316045	-0.858199					0.927549	-0.0513041	2.11543	-0.6917			-1.2932	2.72064	2.72826	-0.845283	1.00284	0.823116	1.30473	-1.87245			0.254478	-0.448006	-0.815624	-0.750672	-0.666733	-1.63721
										0.332061	0.126134							-1.91248	-0.824352			2.67741	0.169107					-0.224071	0.255608	2.29284	-0.493579			-0.174842	0.255452	0.230978	0.880887	1.0173	-1.72049	1.3978	-1.2915	0.431365	-1.14442	-2.27444	3.72332	-0.407991	-1.04603	-1.01376	-0.31051
										0.153456	1.2939							0.232469	0.0379945			1.02619	-0.0485269					-0.381559	0.117441	2.68409	0.205977			1.77947	-1.10606	0.519513	0.430853	0.0880144	-0.696428	-1.32092	0.31209	-2.14894	0.622101	0.708178	1.71042	0.440037	0.255666	-0.23783	-0.505475
										-0.435199	-0.333328							0.577451	-0.138531			-1.51065	-1.05457					0.442602	1.5706	1.53883	-0.0880626			0.208024	-0.763457	0.619834	0.277418	2.73372	0.214207	-0.988191	1.70993	-0.158171	-1.0347	1.71085	0.855027	-0.0630917	0.426404	0.304916	-1.66047
										-1.0368	0.140872							-1.26181	0.367682			-1.96367	4.47716					0.902408	0.354024	1.32965	-0.605573			0.536033	0.262054	1.77368	-0.590563	-0.20663	-0.327638	-0.483747	-0.564686	-0.640949	0.847649	1.2865	0.462723	-0.432686	-0.165976	0.658635	-1.4547
										-0.557915	-0.171347							1.39276	-0.37389			-0.527999	0.990676					-0.0633519	-1.28436	1.45278	0.965771			-0.23019	0.272756	0.872093	-0.964082	0.363553	0.359841	0.244979	0.275736	1.37273	-1.38294	-0.672152	0.0788664	-0.505588	-0.403487	-1.02325	0.608985
										-1.04479	0.239196							0.799607	0.415388			0.10119	2.43894					0.313689	0.55445	0.9913	-0.0711811			0.91224	-0.570639	0.138121	0.982062	-0.773205	-0.662169	0.192694	0.0803912	-2.83241	2.09832	0.0873678	0.0172394	1.26181	-1.60303	-0.587656	-0.271467
										-0.3538	-1.38705							0.478688	-0.678223			0.0917426	-0.920881					0.586717	-1.23282	3.54536	1.95397			-0.405927	-0.319868	2.03452	-1.38105	-0.479508	-0.788035	0.232661	-0.637424	-0.779332	-1.1338	1.59957	0.302232	0.766842	-0.398742	0.785136	-0.03371
										-0.331478	-0.891245							-0.514598	-0.149854			-0.840857	-1.37635					0.120292	0.233782	2.66016	0.885036			0.756314	-0.479498	0.498587	0.133814	1.69871	-0.928766	-0.142065	-0.518728	-1.74717	0.0629493	-0.015788	-0.733672	-0.938154	-0.264569	-0.147739	-0.284819
										-0.0619358	0.841025							-0.153466	-0.156587			0.0434224	-1.06083					0.618075	0.912309	1.61648	-0.23041			-1.19381	1.87526	1.74685	-0.966827	0.817895	0.128313	-1.81282	0.0738249	-0.420381	-0.250134	0.440775	0.25612	-1.19079	-1.48299	-0.748245	-1.11833
										-0.702164	-1.0159							0.629671	1.50633			-0.910877	-0.731139					2.94808	1.47497	1.90549	1.17213			0.571436	-0.661196	0.377849	-0.0302604	0.165007	0.48858	-0.608287	-0.246342	-0.16501	-0.470184	1.69817	-0.499908	2.33533	-1.30738
										-1.4613	-0.414473							1.25774	0.511282			-0.183892	-0.819367					0.365208	0.0697949	-1.09628	0.171604					1.75033	-0.024784	0.598665	0.783421	-0.299372	-0.944035	3.12736	-0.117598	2.34523	-0.9592	-1.12553	-0.511993	-4.04705	2.87047
										0.890124	-0.761165							1.26673	-0.657914			0.112142	-1.14521					1.24418	0.101945	0.0680613	0.963081					0.325498	1.07202	0.662756	1.36411	-1.08411	0.847498	-0.534281	-0.340792	1.97001	-0.0644695	0.375899	2.10118	0.237289	-2.01839
										-1.06566	-0.238587							-1.07453	0.313917			-0.35137	-0.0943445					-0.427196	-0.00466836	0.0260291	0.278767					1.05125	-0.658652	-0.239461	-0.726567	-0.580804	-0.0779156	-1.2272	0.454866	-2.1815	0.511063	-1.24362	-0.311822	-2.88324	0.766206
										-0.850721	-0.941525							0.959987	0.312048			-1.38411	-0.00824788							0.0505156	1.42886					2.18967	1.17074	0.210449	0.0180618	-0.329323	-0.313858	-2.51306	2.13684	0.767399	-0.210301	-0.714486	0.490002	-1.2818	-1.25609
										-0.705701	0.851893							-0.34503	1.80848			-1.24701	0.300316							-0.365069	0.654245					1.26811	-1.02741	-0.669829	-0.821193	-0.312387	-0.0498141	0.0617886	0.776156	-0.666215	-0.817208	-0.805408	-1.04565	-0.477258	-1.86066
										0.263193	0.452953							-1.78026	2.6741			1.46804	-1.22231							0.111506	2.3236					1.99556	0.102219	0.179354	-1.27946	-1.30136	-0.29536	0.505844	0.892427	0.399716	0.013274	0.199647	-0.686907	-1.47905	-0.877097
										2.84035	-0.535017							0.646446	2.11328			-0.257978	0.268796							-0.151333	0.65836					-0.555521	-0.848726	-0.702287	-0.602857	2.13563	-1.16774	3.52351	0.334501	-0.06608	0.107619	-1.38423	0.00144775	-1.07611	-1.13437
										-0.188832	0.436818							-0.451731	0.833922			-1.44489	-0.963436							1.13627	2.06824					0.0365011	-1.1962	-0.515065	-0.00781532	2.70584	0.154391	-0.138361	0.770095	0.22737	0.0398356	-0.592491	-0.926992	-0.435607	0.191483
										1.17543	1.45999							0.298212	0.462206			0.344542	-0.157121							-0.436822	1.13871					0.694523	-1.21881	-0.729364	-0.412456	-0.64644	0.362603	-0.521627	-0.0167884	0.11108	-0.696828	0.238464	0.71292	-0.64001	-0.587014
										1.3811	2.44135							-0.613279	0.212104			0.44111	-1.00829							1.74375	0.302247					0.0825318	-0.392388	0.717981	0.318267	-0.525642	-0.250871	2.4703	0.693877	0.251916	-0.657876	-0.762274	0.367161	-0.20292	-0.291585
										-0.568232	1.40578							1.87249	1.16904			1.55893	-0.933663							0.268681	-0.124123					-0.11869	-1.31923	1.24246	0.522363	-0.297783	-0.377183	-0.847053	0.606975	-0.135178	-1.17504	0.813548	-0.0661394	-0.664377	-1.14044
										-2.96949	2.71378							0.490681	2.18516			-0.595128	-0.440668							0.447662	1.31579					-0.20358	-0.574439	1.27439	0.388786	-0.267308	-0.0109119	3.84935	2.30548	-1.54447	0.163704	-0.201824	-0.0576564	-0.851526	-0.31056
										-2.89396	2.71293							1.19828	0.510374			-0.75968	-0.790716							-0.609743	2.13433					0.896103	-1.20618	0.184119	0.585335	-0.675675	-0.276995	1.95534	-1.03826	-0.568136	-1.61081	-0.329384	0.96268	-0.7199	-0.878361
										-0.740349	0.0394012							0.467977	1.34098			-0.410794	-0.739348							0.770348	1.4171					-0.322229	-0.517012	-0.469622	0.146307	-0.263819	0.407964	2.54654	1.59179	-0.569679	-0.953051	0.19726	0.149435	-0.144949	0.856723
										2.54674	1.02562							1.37017	-0.799963			-0.164911	0.361899							0.924283	-0.545843					0.632244	-0.033558	-0.171383	1.57434	-0.69977	0.124727	2.33481	1.27027	-0.906297	-0.360655	-0.96847	-0.753969	0.0732554	-1.82374
										-0.0843278	0.908751							-0.25078	0.0154231			2.63614	0.151517							-1.28655	0.301948					0.241724	-0.793019	-1.28903	1.72361	1.78997	0.615449	-1.04932	1.23223	-1.64592	0.812906	0.106968	0.772201	-1.73588	-0.684092
										0.30638	0.735637							2.07814	-0.787719			-1.50592	-0.284191							1.6308	1.01984					-0.547337	-1.12012	-0.113596	-0.462626	-1.52605	-1.21088	-0.390499	0.791509	-0.242062	-1.65525	0.25003	-0.0724627	-1.31573	0.0698633
										3.26558	0.298544							0.503718	0.544819			-2.13973	0.4586							1.7915	1.57005					-0.184371	-1.53958	1.04005	-0.737631	0.607902	-1.53243	2.52853	1.36192	1.73486	-0.38988	-0.731144	0.312409	-0.323478	-1.23097
										-0.792743	-0.249269							-1.25758	0.29388			-2.07668	-0.386449							3.74004	1.29968					-0.190407	-1.76548	-1.41048	2.06609	0.502881	1.29037	2.47644	-0.631255	1.46078	0.696395	-0.437708	0.202799	-1.0423	-0.758909
										-0.689767	-0.264567							0.740474	0.5605			0.122062	0.245398							4.02558	1.8545					-0.816986	-1.41418	0.32442	1.26088	-1.92165	-0.604125	3.13585	0.0393	3.23895	0.767082	-1.62863	0.240798	-1.37678	-1.13476
										-0.902896	0.200543							1.18288	1.68125			-0.521757	-0.352216							1.1776	0.650674					0.797198	-2.12482	1.43654	0.790476	-1.03285	1.41994	4.36312	3.01627	2.86192	0.6845	-0.977012	-0.172746	-0.586282	-1.18968
										0.0414463	-0.042923							0.749111	0.45775			1.08823	-0.348368							0.382473	0.739718					0.105948	-0.630536	-0.539778	-0.618875	-0.432007	-1.06635	1.17383	1.26986	2.80877	-0.0648424	-0.322713	-0.0347778	-1.21713	-0.547711
										-0.0401845	-0.10515							-0.377297	0.726523			0.00179213	0.606875							0.333488	0.379607					0.491866	-0.506634	0.478603	1.01849	-0.632402	-0.496006			-0.656825	0.893477	-1.29555	-0.3776	-0.31949	-0.964269
										0.124958	2.56946							-1.20208	1.7942			-0.596181	0.639289							-1.28386	-0.454944					2.13646	-0.955399	0.625859	-0.819981	-0.861478	-0.064936			-2.64717	-1.40135	-1.83823	0.327143	-0.836084	-1.59674
										0.769926	0.566818							-2.31377	1.08638			0.595714	-0.583986							0.820962	1.97234					-0.474081	-0.479941	0.667677	-1.59858	-0.478601	1.12165			1.78236	0.404283	-0.765632	-0.815133	-0.297206	-2.24937
																		2.64742	0.455699			0.410914	-0.252636							2.64768	-0.35374					0.0666121	0.680074	0.522528	1.46409	-0.803233	-2.27356			-3.14991	-1.38087	-2.31137	-0.98771	-1.29157	-1.48356
																		0.071411	1.48125			-1.8643	-1.0355							-1.80902	0.396647					0.627197	0.993224	-0.319727	0.543591	0.428644	0.665864			-1.53049	-0.442677	1.01267	-0.591377	-0.526368	-1.35699
																		-0.596087	0.148875			2.67954	1.43699							0.0320637	1.88366					0.167042	-0.00746674	1.05245	3.32042	-0.320754	-0.485188			-0.613095	1.27469	0.962388	1.17828	-1.32845	-0.531565
																		1.41664	2.50376			1.928	-0.951777							-0.491696	2.00227					1.62053	-1.43847	-0.388527	0.829733	-1.12403	0.215876			0.666533	-0.57161	-0.613457	1.34627	-0.449446	-0.632803
																		0.483203	2.07062			1.07769	-0.112057							0.862575	-0.12486					1.52498	0.837794	1.73876	-0.820648	-1.3543	-0.437964			0.25181	0.871995	1.77354	-0.768032	-0.666987	-1.27472
																		-0.205044	1.9175			1.17059	-0.465745							0.992281	-0.0776349					0.640277	1.24958	1.09466	0.121178	-0.991442	-0.298101			2.25321	0.33334	-0.480626	0.590523	-0.896139	0.106265
																		2.53784	-0.514636			-0.485358	-0.674319							0.605982	-0.342896					2.55495	0.477097	2.25701	0.891831	-1.31008	-1.9538			1.1589	0.139189	-0.0562705	0.719177	-0.720249	-0.91254
																		0.413463	0.211879			-2.01049	-0.950176							0.728323	1.25812					3.94298	2.55946	-0.431751	-0.268812	-0.441754	-0.675023			-1.45607	-0.455317	-0.0641203	1.29296	-1.25579	-1.18494
																		0.930814	-0.186633			-0.96777	-0.935764							1.61696	0.825822					0.872067	1.02389	1.34196	-0.368236	-0.563808	-0.617568			1.57268	-2.19455	-0.0855921	-0.463959	-0.720548	-0.693386
																		-0.374251	0.690107			-0.25564	-0.531076							-0.22805	0.972868					0.124511	-0.260127	0.950981	-0.387405	-1.7613	-1.12236			0.448866	-0.73853	-0.00177758	-0.578372	0.174357	-1.51278
																		0.888969	-0.186082			1.88338	-0.689176							1.51795	0.7828					1.16956	-0.00562275	-0.318869	0.371471	0.976515	-0.946572			-1.62805	-0.741949	3.22412	0.80058	-1.76367	-0.50087
																		1.62663	-1.05931			-2.54318	-0.868032							0.526793	1.24436					-0.476965	-0.410871	-0.587082	-0.708575					-1.0747	1.37937	0.761712	0.808055	-1.51409	-1.13758
																		-0.244212	0.279748			-0.0783344	-0.390852							2.05461	-0.800654					-0.0418844	-0.351891	0.112638	-0.915509	-1.86657	-1.91448			0.279069	0.0249083	1.44895	0.679215	-1.00973	-1.3081
																		0.786845	0.490065			0.505165	-0.769136							0.62441	-0.0248007					-0.703965	0.984936	0.0981625	-0.693584	-0.775767	-0.909208			1.21866	-0.644975	-1.55886	0.875675	-0.807527	-0.748449
																		-0.901088	0.0587886			-0.468489	-1.13075							0.263399	-1.16741					2.26224	-0.758918	-0.941756	-0.239913	-1.22644	0.150796			-0.660608	0.483998	1.66976	-1.81654	0.405623	-3.06665
																		-0.333136	0.219808			-2.40458	-0.871723							0.109037	-0.243908					1.3405	-0.0457859	-1.33342	-0.32956	-1.61192	-0.171088			1.74314	-0.813126	0.139632	1.82072	0.543909	-2.45896
																		-0.0168522	1.18943			-0.608745	0.748665							1.612	0.324838					-0.4023	-0.442363	-0.24118	-1.30544	-0.307064	-1.38281			-0.800037	0.643758	0.165889	-0.3228	-0.683485	-0.341631
																		1.28283	-1.16512			0.000581821	-0.100192							1.92533	0.522945					-0.046466	0.928049	0.235471	-0.447248	-1.59111	0.242836			-0.0425602	-0.518144	0.384008	-1.42106	-0.627051	-0.689897
																						-1.95839	-1.55926							1.22754	-0.619164							0.249597	-0.964576	2.81142	0.865485			-1.37321	-0.345768	-2.04918	-0.84965	-0.51777	-1.09682
																						-0.491492	0.351221							0.883646	-0.375445					-0.211516	1.55626	-0.634758	0.09829	-0.00383801	0.0348236			-0.162393	0.171355	-0.764263	-0.230123	-1.88883	-0.407257
																						-0.886126	-0.305479							0.527486	-0.558725					-0.243742	0.504189	0.0869382	0.0365704	-1.47333	-0.120178			-0.761535	0.105734	-0.833354	-0.56527	-1.87954	0.081757
																						0.245376	0.200731							-0.0220774	-1.06531					-1.53453	-0.818662	-1.02447	1.11314	-0.22194	-1.14542			-0.0323345	0.272501	-1.35083	-1.40293	-1.01367	-1.11814
																						-0.0791954	0.226479							3.56962	1.33561					-0.786598	1.25925	0.464903	0.227078	-0.609824	-0.0965291			0.167522	-0.633701	-0.917573	-2.05697	0.0541122	-1.62588
																						2.69508	0.04892							1.63332	-0.447464					-0.726545	0.563957	0.0224255	0.581009	0.410691	-1.09498			0.22294	-0.755651	-0.831737	-0.366224	0.507208	-1.29352
																						-0.69852	-0.683084							0.375986	-0.897527					-0.355487	-0.722421	-0.641943	-0.0502404	0.0640761	-1.12343			-0.241302	-0.302774	-0.0930946	0.447156	-1.45849	-1.19237
																						0.0169659	0.621343							1.50991	-1.88969					0.239957	0.545872	-0.521636	-0.264035					-0.449197	-1.00878	-0.7147	-2.41193	-0.560227	-1.46986
																						2.38635	0.335953							0.0333682	-1.02418					1.86672	0.00803121	-0.657649	-0.749808	-1.49259	0.681236			-1.87634	0.70402	1.80227	-0.98245	0.374469	0.6521
																						-0.128372	0.418068							-0.954251	2.06119					-1.68837	-1.22598	0.318656	1.13726	-0.495107	0.526989			-1.12515	-1.47834	-0.508035	7.72041e-05	2.03106	-0.265079
																						-0.479074	-0.843647							2.08783	2.14058					-0.825088	-0.319849	-0.795289	-0.718202	-0.314049	0.288544			-0.851547	1.56296	-0.972766	-0.139048	-0.853669	-1.72488
																						-1.52509	0.560429							-0.00953033	-0.369357					-0.691017	-0.0676821	-0.671801	-1.29128	-0.747447	0.515496			-1.00975	0.325975	-2.74578	1.52692	-1.42984	-0.300268
																						1.42252	-0.710128							2.52108	0.174393					-1.97158	-0.0868389	-0.39812	0.0208264	0.802301	1.52864			-1.13328	0.0975543	-0.323791	-1.5612	-1.29608	-0.436822
																						0.119534	0.843128							1.50145	0.640962					-2.58005	-0.633121	-0.776677	0.549549	-1.7969	-0.477756			-1.50316	-0.511039	-2.00624	0.945981	-0.100807	0.281154
																						1.41229	-0.710127							1.34484	1.25844					-1.74857	-0.773196	-0.802205	0.0656375	-0.0427646	-0.166848			-0.429417	-0.768496	-1.20882	-0.122036	-0.453844	-0.827734
																						0.709729	1.19337							1.05012	0.772322					-1.22211	-0.963148	-0.105893	-1.1656	-1.34103	0.757757			-0.75635	-0.682206	-0.976521	-0.570832	0.718635	-1.07964
																						-0.764427	-0.0493239							-0.817301	2.03827					-0.463228	-1.35042	-0.301424	-0.45933	-1.65619	-0.201434			2.3263	-0.396405	-0.552453	-0.226436	-0.954615	-0.293873
																						-1.10946	-0.454961							-1.2619	1.49629					-0.453418	0.475809	0.246536	-0.078636	-0.972199	-0.451976			2.46685	0.0276263	-0.437887	0.0788462	-1.23316	-0.625007
																						-1.49251	0.63071							0.0913693	1.20993					-0.64721	1.03226	1.02514	-0.80794	-0.341757	-0.54563			0.281571	1.51858	-1.50116	0.104191	-1.4213	-0.740889
																						2.95849	0.868464							1.74935	2.29925					-1.34499	-0.906472	-1.20904	-0.182881	-0.192718	0.462281			-0.539037	-0.000658675	-0.486587	-0.3364	-2.14449	-0.389669
																						-0.290176	-0.759555							1.26708	0.173674					-0.0154109	0.999591	0.933821	-0.822726	0.202561	1.3408			-0.908875	-0.0267889	-0.864754	-0.909247	-0.77117	-0.818813
																						0.531088	1.06982							0.738322	0.933471					0.548061	1.74099	0.00941686	-0.400133	-0.641708	-0.255403			0.391376	-0.69084	-1.73615	1.18572	-1.76967	-0.226907
																														0.954208	0.9744					-0.653034	-0.453384	1.35931	-0.306549	-0.932264	-0.46956			-0.485757	-0.553107	0.0521498	-0.100657	-2.68388	0.440225
																														1.20861	-0.0579543					-0.628441	-0.74904	1.38134	-0.391433	-0.953739	0.162233			0.251995	-1.44872	-0.435248	-0.328791	-2.63269	0.316986
																														-0.407214	0.795282					-0.349915	-0.878764	0.0779418	-0.995013	-0.294199	0.687337			-0.836967	-0.672107	3.01112	-0.332975	-0.926566	-0.319453
																														0.589646	1.6278					-0.20608	0.446437	1.32247	-0.298608	1.93691	2.29439			-1.12699	-0.893152	0.393382	-0.974263	0.0807425	-1.35268
																														0.695237	0.690017					1.47353	0.14729	1.85645	-0.789774	0.0744219	0.603143			-0.888906	-1.35941	-0.19273	0.70925	-1.5745	-0.324736
																														3.29089	1.7292					0.148282	-0.931315	-0.404429	0.602319	-0.561704	0.115548			1.43164	-1.20477	0.140258	-1.09957	-1.51687	0.111608
																														1.01963	0.52415					0.1527	0.0965144	1.44594	-0.841791	1.456	-1.59158			-0.187986	0.392189	-0.828813	-0.646109	-0.0798264	-1.71317
																														-1.35704	2.48909					0.412804	-0.385961	-0.00354843	-0.635511	1.57254	0.133308			0.776707	0.711595	-0.0369787	-0.725468	-0.510225	-0.258092
																														0.0429607	0.44452					1.28227	0.291064	-0.797172	0.295583	1.85264	-1.07633			1.07377	-0.013637	0.0186417	-2.09674	-0.772467	-0.813076
																														2.56201	0.550025					0.965317	0.0609908	0.476615	0.913492	2.12907	-1.10946			-0.244478	1.17671	0.538806	0.492543	-0.289926	-0.456186
																														2.12134	1.61771					1.11579	2.60675	-0.132779	1.00817	1.0218	-0.96964			3.74977	1.349	-0.207763	-2.60031	0.0527945	0.220347
																														1.36068	0.20124					2.23019	-0.507859	-1.68771	0.479338	0.0113071	-0.141637			1.5832	-0.664993	-0.395763	-0.665738	-0.840837	0.181458
																														-0.0808791	0.680221					1.62362	0.532577	-1.29139	-0.0614001	-0.392157	1.58674			-0.124323	-0.936098	-0.88854	-2.51597	-1.12885	0.232787
																														1.02378	-1.41206					0.9559	0.226253	-1.54186	0.237478	-1.24612	0.884807			1.31118	-0.493911	0.12512	-0.779735	-0.412391	-0.632377
																														-2.71675	2.99921					0.907998	-0.375534	-0.871077	0.610564	0.215526	0.877591			0.121365	0.731045	-0.50626	0.142635	0.730546	-0.615395
																														-0.18685	-0.889255					0.49841	-0.875951	-0.281864	1.12869	-0.121335	1.14479			0.111106	-0.870021	-0.705478	-1.32334	-0.572117	0.0988069
																														0.734745	-0.845084					-0.0609796	-0.175544	-0.921791	0.553283	-0.726663	0.604091			-0.463567	-0.667965	-1.12834	0.0991078	-0.563033	-0.610731
																														2.51631	-0.449568					0.484551	-0.762512	-2.0876	1.26772	-0.571281	-0.283157			-0.777413	-0.481683	-2.16104	0.174225	-0.774544	-0.676867
																														2.45796	0.304901					-0.558682	-0.470993	0.222401	-0.776904	-0.244349	1.75509			-1.24679	-0.76111	-0.753176	-0.83427	0.733564	-0.828331
																														0.304211	-0.857623					1.53777	1.00193	-0.415839	0.335146	0.541762	0.95248			-1.21116	-0.442532	-0.933921	-1.14414	-0.752424	-0.584275
																														1.21671	-1.33307					3.04539	0.765051	-0.798983	1.27457	-0.461136	-0.42023			-1.114	-1.40504	-0.523365	-0.610727	-0.649295	-0.28071
																														0.715482	-0.456696					-0.764948	0.0695959	-2.88029	1.50378	1.55003	0.543944			0.437839	-0.422172	-0.863259	1.00356	-0.4385	-1.13159
																														0.861865	0.161322					1.38457	0.323142	-0.876232	1.45035	-0.262497	-0.35052			-0.619992	-0.13589	-0.578134	-0.853145	-0.778545	-0.778382
																																				0.909032	-0.365767	-0.445459	0.122359	-0.00388772	0.534274			-1.81331	-0.394555	0.0952591	-0.282694	2.26488	0.266062
																																				0.659994	-0.873309	-0.136934	-0.336136	1.01334	0.342092			-0.763936	-0.712759	1.6924	-1.03856	-1.36061	1.95325
																																				0.222109	-1.18237	-0.733125	-0.327222	-0.183361	-0.117703			1.57705	-0.8234	-1.04286	0.0238822	-0.645913	-0.124893
																																				0.668985	-0.326097	-0.691247	0.0812061	2.77701	-0.191943			0.341455	0.264979	0.523	-0.957059	0.0940301	-0.383291
																																				1.8286	-1.09157	-0.152723	0.56658	-0.711268	0.26099			0.00692239	-0.22847	-0.0481025	0.650925	1.66316	1.39997
																																				1.98321	-1.14972	-1.93592	1.13751	0.535785	-0.325608			1.26962	-0.742143	1.73196	-1.25802	-0.188321	-0.13561
																																				1.71392	0.40327	-1.37229	0.048682	-0.589495	-0.18059			2.80852	-0.603478	-0.165815	-0.620979	-0.0114305	-0.0279886
																																				-1.15656	-0.610116	-0.705243	0.130314	-1.3451	0.223244			1.23478	1.75334	-0.338645	-0.239984	0.0462451	-1.04297
																																				-0.886452	-0.751773	1.39366	-0.508162	0.316345	1.12657			0.546577	0.776157	-0.979229	-0.869088	-0.736275	-0.0277741
																																				-0.104339	-0.226573	-1.93113	0.503574	-0.923305	0.670854			-0.494267	1.17242	0.0633248	-0.249578	-1.16201	-0.366307
																																				0.954564	0.89894	-0.716991	0.695744	-0.144006	0.870663			-0.524468	0.735301	1.6919	-1.32713	-1.23379	-0.606044
																																				0.0460623	-0.701008	0.455429	1.16532	-1.50772	0.552761			0.488015	0.744448	-0.766325	-0.868227	0.141082	-0.364729
																																				-0.0503688	-0.573687	0.840272	-0.64613	-0.901237	-0.827345			-0.195863	0.587483	-0.13148	0.09132	0.847942	0.0539288
																																				1.85501	-0.0140421	1.22789	0.00480783	-0.40669	-0.579051			0.0782723	0.553477	-0.749768	-0.267866	2.55534	0.683913
																																				1.42579	-0.0171969	1.07004	1.77831	-0.631825	-0.00465644			-2.58035	1.51481	-0.18924	-3.36214	-0.0215812	0.166107
																																				-0.174603	-0.0307253	2.37095	0.121148	-0.792826	-0.543594			2.33749	-0.410013	-1.2869	-0.597554	1.0158	1.83393
																																				0.296817	0.312072	-0.916617	-0.0351981	0.840596	-0.702647			-1.70774	1.48352	-0.215961	-0.372913	0.820652	2.22531
																																				0.613512	0.240791	-0.526687	0.50605	-0.293864	0.739568			0.198688	-0.127133	-2.12123	-1.17357	0.722129	-0.296618
																																				2.56437	0.24768	1.08808	-1.23228	-1.22513	-0.29913			0.330915	0.519462	-0.951475	-1.60661	2.2159	-0.170538
																																				2.03566	0.448056	-1.23566	-0.552359	-0.658118	-0.500982			0.462379	1.13615	-2.39979	-1.49241	0.21974	-1.21963
																																				2.22712	0.454171	0.519636	-0.678787	-0.981567	-0.0177048			-1.65565	2.16306	-0.81516	-0.227978	0.0147074	-1.02891
																																				0.184828	0.344439	1.42448	-0.127839	1.3562	0.270018			1.95453	-1.01712	-0.707926	-0.70402	-1.08057	-0.683629
																																				1.23468	1.31945	3.00439	1.3819	0.0423955	0.90386			-0.874426	1.28941	-1.92002	-1.29688	-0.38664	-0.757078
																																				1.09882	-0.475005	3.36271	2.3927	-1.04003	-0.804301			-2.36917	4.14501	-0.359198	0.100225	0.513043	-1.49306
																																				1.84776	0.0835702	0.00904483	0.247476	-0.351302	-0.269911			3.12756	0.371731	-0.19654	-0.381983	-0.885425	0.0227836
																																				1.95023	2.32497	2.47714	0.544478	-0.11893	-0.681492			-2.16734	0.421193	-2.03971	-1.329	-0.185966	-0.744257
																																				0.0310951	1.83308	2.44685	-0.319938	-0.747105	0.0910636			-1.05345	1.99429	-1.00162	0.268773	-0.0256878	0.192675
																																				1.46233	-0.595824	1.9135	-1.33612	0.297927	-0.487253			-0.678314	0.484486	-1.38416	-0.456746	-1.093	0.00249659
																																				0.465493	-0.287934	1.5207	0.788755	-1.04834	2.14637			-0.735404	0.306571	0.165751	-0.0867205	-0.2009	1.37257
																																				0.587584	-0.153695	-2.07555	2.49584	0.370442	0.859486			-1.27123	-2.00371	-0.376133	0.594188	-0.641917	-0.234546
																																				0.415977	0.0969215	0.467409	1.66028	-0.269305	3.89464			1.31332	2.09499	-0.735699	-1.19912	-0.597337	0.703697
																																				0.538145	1.92815	0.588287	-1.06468	0.39139	-0.540308			0.317267	0.755938	-0.718015	-0.694383	-0.593194	-0.738289
																																				-0.0260158	0.504668	1.05072	-0.0814097	3.24859	1.00517			1.66282	1.16212	-0.0142576	-0.401665	-0.687485	0.0463551
																																				-0.524844	-0.911381	-0.161679	-0.683723	1.42696	-0.517961			-0.143378	0.089531	-0.35153	0.214393	-0.187045	0.917225
																																				1.11762	0.748125	-0.147935	-0.517559	0.738984	0.493364			-0.345524	-0.16673	0.0724484	-0.057074	-0.0820196	0.314417
																																				0.481232	0.657437	0.410683	-0.310871	2.47825	1.06538			0.744985	0.754675	-0.854494	-0.725084	-0.551378	1.30105
																																				1.06692	1.22631	0.878632	0.0906127	-0.0123743	-0.0285599			2.50955	-0.629803	1.11693	0.332619	-0.173942	0.443027
																																				0.0435331	0.724759	-0.383858	-0.00489734	3.00465	0.822323			0.725964	-0.765821	0.526052	-0.150807	-1.06333	-0.820668
																																				-0.28082	1.15065	2.7433	1.16648	0.961757	0.607086			-0.120977	-1.24639	2.83691	0.305012	-1.93918	2.24451
																																				0.0427037	1.37175	-0.316384	0.450224	-0.437179	0.191368			-0.00293673	-0.702109	0.200057	0.0402198	-3.04833	-0.882215
																																				-1.16536	1.85093	1.47765	-0.922246	2.5388	0.73631			0.832981	0.862813	0.387599	-1.22738	-0.779187	-0.138758
																																				0.0324759	2.26921	0.518129	0.202305	3.48481	1.71947			1.2126	0.645724	-1.03417	-1.30293	-0.0742859	0.667132
																																				0.421055	-0.122627	0.837545	-0.332298	2.30767	-0.306381			-0.304057	-0.0316235	-1.3743	-1.50163	-1.24727	-0.312596
																																				0.321392	-0.203016	0.430348	-0.544799	0.580904	2.16411			2.03984	-0.191399	-1.56344	-1.48582	-1.05604	0.0076097
																																				0.831009	0.540106	0.530509	0.503795	1.42754	1.65436			0.291945	-0.941402	-0.595938	-0.501059	-0.121251	-0.714927
																																				-0.024577	0.256398	0.621393	-0.801422	-0.158536	0.673091			-0.0618175	-0.982033	-0.912865	-0.358553	-1.30808	0.0573912
																																				0.802516	0.482448	-0.0338953	-0.353774	-0.0459761	0.53341			0.255397	-0.381001	-2.89618	-0.133877	-1.3513	-0.0714636
																																				-0.0697661	-0.695621	0.778806	0.260079	4.05026	2.57424			0.893505	-0.573969	-1.0505	-1.04007	-0.745102	-1.08956
																																				-0.991173	1.03553	0.18264	1.07093	2.57886	2.13993			3.04288	0.779482	-3.87097	1.53557	-1.16982	-0.166369
																																				1.38281	0.539069	-0.319406	-0.565078	-0.134993	0.3067			-0.0335911	-0.669878	-1.75608	-1.38797
																																				0.997758	-0.476137	-0.445809	-0.609783	0.108186	0.0318309			0.945066	0.43395	-1.11383	-0.349575	-1.42076	-0.0996614
																																				-0.649167	1.46199	2.39997	1.62484	-0.452076	-0.186577			0.203597	0.241503	-1.50019	0.237443	1.54211	-0.486662
																																				-0.814062	1.03687	0.424039	0.462064	0.310585	0.721144			0.124956	0.273621	-1.28067	-1.04401	-1.16303	0.105993
																																				1.71938	-0.817199	0.55672	-0.0448825	0.220898	-1.18009			1.20939	-0.933894	-1.32614	-0.50645	-1.52863	-0.697117
																																				0.980634	-1.63063	1.61438	1.24808	-0.377173	-0.443734			-0.582821	-0.223266	-0.624596	-0.388038	-0.178237	-0.359222
																																				-0.488265	0.893409	0.351558	-0.205095	0.341991	-0.497009			0.129324	1.55061	-2.04456	0.658155	-1.10339	0.289431
																																				-0.468722	0.30597	-0.598781	0.222396	-1.04247	0.0134627			0.102742	-0.335597	-2.57063	0.449029	0.174387	0.180426
																																				0.0334887	0.98415	0.627885	0.371187	-0.768707	-0.333345			-0.695288	-0.334844	-3.54837	2.10509	0.661326	-1.65026
																																				1.07263	-0.752637	2.01979	1.26621	-1.08398	-0.257829			1.06172	1.77806	2.59049	-0.784694	-0.50026	-1.45211
																																				-0.225462	0.616444	0.83257	0.714449	-1.4282	-0.405272			-0.16379	1.27975	-2.034	-0.459222	-1.58255	-0.459493
																																				0.800984	1.01472	0.199276	1.01564	-1.36303	-0.313142			0.644537	1.34943	-2.72951	0.199743	-1.55343	0.130947
																																				-5.38746e-05	-0.0637893	1.70357	0.277864	-0.845908	0.0206933			-0.345715	0.781157	-1.82515	1.08584	-1.06929	-0.0439707
																																				-0.661436	-0.567825	-0.220755	-0.64394	-1.42672	1.0241			-0.610873	0.474124	0.395852	-1.1416	-0.196718	-1.0432
																																				-0.768579	-1.32122	0.666729	0.801289	-0.952326	0.333656			-0.48259	-0.778745	-1.3526	-0.413714	-1.81783	-0.793515
																																				0.304522	-0.496812	-0.400942	0.0157974	0.273871	-0.202512			0.10245	-0.441065	-0.404086	-0.34399	-0.0183313	-1.12027
																																				-0.956114	-1.29128	0.970772	1.09912	-0.785618	-0.628967			-1.04058	0.185796	-0.32891	-2.11801	-1.53419	-0.048815
																																				-0.954071	-1.09507	-0.181759	0.776647	-0.59195	0.582648			-0.965433	-0.596421	-0.156914	-0.400742	-0.44565	-0.0736261
																																				-0.135388	-0.669198	0.359289	-0.920403	0.156942	-0.550433			-0.21422	0.827537	-1.32395	-0.97146	-1.16029	-0.892253
																																				0.344011	-0.320214	0.863191	-0.14238	1.20706	0.566182			-0.702901	-0.423311	-1.00228	-0.494313	-2.62518	-0.668402
																																				2.90221	-0.305414	0.44575	-0.0838257	-0.115415	-0.0824454			-1.8844	0.385368	-1.41048	-1.04996	-0.561773	-0.861181
																																				1.73035	-0.66035	0.849223	0.869513	-1.04665	-0.698598			-0.606585	-0.340231	-1.27801	-0.48779	-1.9262	0.156382
																																				-1.6725	0.125949	0.168963	1.09019	-1.30471	0.186986			3.03004	0.0548942	-0.52302	0.0448539	-0.89276	1.05332
																																				-1.04201	0.0330832	0.180667	1.44705	-0.762554	-0.0896237			-0.602049	0.0577961	-0.802283	-0.643226	0.784455	-1.28346
																																				-0.0512699	-0.662662	2.0249	1.05067	-2.20762	0.300045			-0.390152	0.0870537	-0.517308	0.415661	-3.81703	2.35438
																																				-0.791772	-0.351786	1.1685	1.24545	-0.559214	1.34591			1.85968	0.71655	-0.878513	-1.12996	-0.672893	-0.374361
																																				-0.527312	-0.921181	0.345869	-1.08765	1.86524	2.01499			-0.481318	-0.496166	-2.57619	-1.0472	-0.714255	-0.800062
																																				-0.110455	-0.952615	0.0951026	-0.477703	-1.1665	2.15736			0.0966447	0.678269	0.378481	0.0793321	-0.789175	-0.162813
																																				0.0714101	-2.28283	0.0508043	-0.972288	0.0498244	1.24525			-0.896507	-0.473293	-2.59793	-1.37101	0.935996	-0.48618
																																				-0.595192	-1.67987	1.71622	1.13437	-0.435149	-0.458451			-1.22374	-0.452384	-1.01973	-0.541119	0.543326	-0.127125
																																				0.00477868	-0.748955	0.347453	-0.0978028	2.85962	0.385555			-0.345624	-1.08037	-0.429398	-1.7445	-2.1991	1.33027
																																				-0.325443	-0.313329	0.820161	1.44235	-0.14557	0.926485			-0.276735	-0.803594	-1.07058	0.150869	-0.570968	-0.25482
																																				0.155421	-0.385691	0.708213	-0.604581	-0.217697	-0.318399			-2.63035	-0.199941	0.0914395	-1.55103	-0.916963	-0.741819
																																				-0.0057152	-0.436552	0.0824033	-0.62419	-1.11137	0.808082			-0.266095	0.171645	-0.998541	-0.156638	-0.864886	-0.969461
																																				-1.1447	-0.185906	0.822677	1.68821	-0.0920744	0.283651			-1.35093	0.252479	0.108567	0.099818	0.797911	-0.313413
																																				-0.252257	-0.393894	0.89085	-0.101676	-1.1188	0.505596			2.39653	-2.19878	-0.983154	-0.672937	-0.369691	-1.25586
																																				1.66368	-2.47042	1.19949	0.267068	-0.732556	1.5691			-0.144229	0.0325207	-0.896864	-1.03805	0.956822	0.119022
																																				0.808076	-1.15549	1.48725	0.924518	-0.299868	-0.359696			1.86519	0.799259	-0.221483	-1.21889	-0.549664	0.0466506
																																				0.733117	-1.87794	-0.535824	2.64897	-0.52435	0.856966			0.237844	-0.186445	-1.57774	0.595867	0.996116	-1.57575
																																				-0.943495	-1.78995	1.75652	2.40116	-0.0987165	-0.410641			-0.0554607	-0.0706984	-0.799036	-0.779146	-0.218908	-0.324987
																																				-0.63493	-1.50871	0.243852	1.20951	-0.49995	3.37055			-0.372509	-0.712113	-1.4368	-0.0985425	2.05168	-0.316636
																																				-0.00595908	-0.813798	0.877971	0.305948	0.876175	-1.21378			-0.160436	-0.867597	0.184845	0.593291	-0.408644	-0.801598
																																				-0.788151	-0.824388	0.0240501	0.108925	-0.168257	-0.518546			0.906285	0.244992	2.47991	0.267982	0.882497	-0.37516
																																				-0.501512	-0.810356	1.42038	-0.0659775	-0.538364	0.599757			1.71272	0.278882	-0.298255	-0.319445	-0.423675	-0.153229
																																				-0.278517	-1.21172	-0.404931	0.0779887	-0.128999	-0.972753			0.692593	1.13078	0.592339	-0.259873	-0.20504	-0.222171
																																				0.482137	-1.22727	-0.890371	-1.02992	-0.333419	-1.00569			1.17063	0.740093	2.11908	0.544331	0.10462	0.899298
																																				-0.23505	-2.00366	-1.16229	-0.555024	-1.43516	-0.932091			0.874261	-0.475132	-0.681653	-0.743025	0.106258	0.432974
																																				0.0886572	-1.22869	-0.109306	-0.519906	-1.19981	0.642401			0.442266	0.20926	-0.996244	0.633437	0.848637	0.628978
																																				0.559524	-1.68434	0.116489	0.878501	-0.772601	-1.55361			-1.01255	-0.401178	-0.929236	0.0280836	-1.09145	-0.160777
																																				0.307507	-0.859551	-0.330984	0.829211	-0.393292	0.452899			-0.370781	-0.00915049	0.0544552	1.45056	0.590937	0.863795
																																				-0.0888027	-0.926712	0.769191	-0.222931	-1.27777	-1.25899			-1.1753	0.457487	-1.69459	-0.0665541	-0.589598	-0.436158
																																				-0.390254	-0.524714	3.33114	1.35501	-1.55611	-0.93927			-0.591251	-0.378295	-1.34298	0.0963867	-0.181224	-0.193866
																																				0.532053	-1.2411	2.51103	0.29602	1.61971	-1.59629			0.13557	-0.232834	-0.782204	0.00766415	0.754516	-0.563575
																																				0.850074	-1.58623	1.15354	0.566655	-0.805745	0.506662			-1.999	0.896199	-1.60727	-0.543421	-0.319906	-0.695926
																																				-0.513029	-1.06711	0.142389	0.716326	0.0671202	-0.333205			-1.19728	0.282377	-1.03463	0.498366	0.0696633	-0.911847
																																				0.292246	-1.67894	-0.442022	-0.314141	-0.998539	0.427501			-1.21756	-0.644958	-1.74046	0.743306	-0.962486	-0.49171
																																				-0.616748	-0.136122	0.29344	0.549631	-1.36227	1.51908			-0.971067	1.19903	-1.02048	-0.202578	-0.121437	-0.87059
																																				0.842855	-0.021378	0.979867	0.762604	-1.53734	0.461499			-0.758151	1.28844	0.497512	-2.68624	-0.682764	-0.288414
																																				0.798007	-2.22237	-0.0833516	0.247097	-1.03507	0.395628			-1.93258	-0.0995823	-0.853609	-0.811998	0.170468	0.278766
																																				-0.831508	-0.273091	-0.185912	-0.576099	-1.53394	0.677189			-0.970078	-0.886422	1.75628	0.398948	-0.378133	-0.341875
																																				0.0522814	-1.98735	0.0913807	-0.225573	-0.760043	0.356326			-0.615547	-1.54609	1.29979	-1.12632	-0.446541	-1.10718
																																				-0.131897	-0.581099	-0.0378632	0.356386	-0.66503	-0.975238			-1.39132	-0.377017	-2.13469	0.624024	-0.0452153	1.24233
																																				-0.21822	-0.403941	0.220792	-1.1868	-1.00624	-0.13137			-2.10965	-0.262323	0.0589403	-0.494444	-0.903376	-0.948702
																																				0.424689	-1.59138	-0.379216	-0.704808	-0.466971	-0.955409			-0.0425681	-1.47028	0.0903055	-0.782277	0.597365	-0.238465
																																				0.84729	1.10266	0.993897	-0.242331	-1.22614	-0.755605			-1.25532	-0.95264	-1.69969	2.96434	0.284024	0.436527
																																				-0.733909	-0.700307	0.258097	-0.328353	-0.778687	-0.400035			1.38624	-0.522326	-1.08228	-0.678918	0.720493	0.260447
																																				0.960695	-0.938209	2.89434	0.389674	-0.816406	-0.617764			-1.16267	-0.464472	-1.6669	-0.619863	1.6125	-0.145866
																																				-0.0059484	-0.938289	0.760591	-0.872308	-1.14278	-0.229578			-1.32157	-0.813361	-0.152478	-0.675274	0.770292	0.766058
																																				-0.131044	-1.40748	1.27293	-1.20141	-1.09896	-0.699421			-1.56345	-1.04375	-0.802205	-0.262853	-0.0296665	0.103522
																																				0.458352	-0.688635	-0.273615	-0.339576	-0.734787	-0.802142			-1.53871	-0.847788	-0.931676	0.00920008	1.31112	-0.316358
																																				0.0701108	-0.951717	2.19598	2.16306	-1.28413	-0.26592			-2.58672	1.77517	0.562293	0.883028	0.374807	1.8524
																																				-0.243236	-0.664197	-0.444989	3.01245					-1.42093	-1.19033	-1.52082	-0.609704	-1.60166	3.18253
																																				-0.232006	-0.94413	-1.49704	0.743453	0.661445	1.32852			-1.32	-0.670864	-1.28274	-0.533136	-0.490508	0.204942
																																				-0.0428738	-0.383483	1.01914	0.193805	-0.17724	1.95437			-1.32744	-1.1203	-0.806124	-0.448093	1.30347	1.24059
																																				-0.492889	-0.929737	0.204693	-0.0571503	-0.26391	-0.877824			-1.49177	-0.425453	-1.29396	-2.06361	0.389394	-0.412605
																																				-0.45766	-0.574591	-0.482206	-0.0965235	-1.21795	0.585897			-0.489209	-0.667788	-0.371895	0.0480518	-0.782853	-0.669128
																																				-0.886821	-0.113493	-1.13869	-0.143644	-2.57733	-1.16768			-2.69541	1.81099	2.10777	-0.225759	-0.0372198	0.0545391
																																				-2.48808	0.578352	-0.0701562	-0.260864	0.380674	-0.31075			-1.04253	-1.10323	-0.675931	0.253531	-0.702463	-0.0528351
																																				1.90977	-1.10543	0.929674	-0.180927	-0.290583	0.137376			-1.46425	-0.257388	-0.820752	-0.298195	-0.119763	-0.492684
																																				0.521229	-0.964186	0.863021	0.416024	-0.313178	0.172041			1.72687	-1.40548	-0.0629679	-0.602558	-1.76608	0.402166
																																				0.445022	-0.258162	2.6936	-0.556884	3.57866	0.23643			-1.40229	-0.29366			-0.359468	-0.754999
																																				0.41527	-1.19242	-0.019747	-0.555163	-1.98919	-1.1051			-0.866598	-0.282344	-0.862683	-0.276947	-0.758999	-1.12265
																																				-0.565425	-1.39297	0.182156	-0.605334	-2.75996	-1.02936			-0.927776	-1.00411	-2.24835	-1.28276	1.88408	0.285959
																																				-0.165025	-1.12672	0.225889	-0.934792	-1.42992	-0.545758			-1.08751	0.0126141	-0.404481	-0.763784	0.287347	0.468984
																																				-0.524153	-0.912284	0.250182	-1.43033	-0.252319	-0.53604			-1.60793	2.10343	1.42443	-0.909186	0.661728	-0.744964
																																				0.348574	-1.36855	0.757339	-1.23019	0.352091	-1.47579			-0.116754	-1.34282	0.0317965	-0.605739	0.336031	0.837692
																																				-1.14274	2.10405	1.72452	1.30169	-0.355154	0.31739			-1.555	1.70545	-1.8198	-1.64695	0.350173	0.117733
																																				-1.90427	2.81655	1.13457	1.11007	2.40852	-0.416812			-0.430269	0.359453	-1.64733	-1.43719	-0.0684728	-0.145616
																																				0.600851	0.435391	0.621401	-0.606695	-0.965718	0.198453			-1.03737	-0.0890503	-0.685634	-0.0754866	0.143748	-1.3459
																																				0.590702	0.606326	0.513622	0.363187	-0.562474	-1.76559			-1.13021	0.0879805	-1.17873	2.16601	0.0761495	-0.65567
																																				0.39596	-0.306558	-0.252678	-0.63781	-0.271914	-0.943433			-1.53543	-0.532851	-0.428411	1.68861
																																				-0.542309	-0.409992	0.762896	0.614601	1.52318	-0.842485			-1.41148	-0.109364	-0.746506	-0.376146
																																				-0.47628	-1.02465	0.915644	1.30194	-0.118353	-0.413679			-0.178634	-1.63717	-1.53502	-0.466058
																																				0.0512702	-1.06935	1.48023	1.34003	-0.605032	-0.31355			0.0038776	0.124115	-0.435978	0.062848
																																				-0.153106	0.213841	0.900543	0.379699	0.206825	0.301506			-2.16571	1.16512	-0.5341	0.947632
																																				-0.155892	-0.0959651	1.78586	-0.336329	-0.333118	0.304827			-1.83101	0.45203	-1.34483	1.74597
																																				-0.247166	-0.0447741	1.51146	0.965523	1.5217	-1.09806			-1.0628	-0.908442	-1.01439	0.355908
																																				-0.859519	-0.0195309	0.138862	0.478018	-1.02658	-0.438458			-0.218536	-0.32183	-1.35138	0.101298
																																				-0.490929	1.02029	-0.0935307	-0.55274	-0.342236	-0.151942			-0.475679	-1.44733	-1.03715	0.340826
																																				-0.593849	-0.0496345	0.716055	-0.0277284	-0.172089	0.0344215			-0.176196	-0.801259	-0.972256	-0.181465
																																				-0.218976	-0.603624	0.580674	1.1015	-0.700117	0.155849			-0.241498	-0.772925	-0.902569	-0.256733
																																				0.362924	-0.284849	0.645417	-0.498282	-0.773089	-0.151			-0.784909	0.202042	-0.841734	-0.0953009
																																				-0.729834	-0.179781	0.849461	-0.51342	0.877666	0.0645618			-0.681659	-0.253538	-1.25737	-0.417469
																																				1.87012	-0.0982215	0.283805	-0.542515	-0.0195878	0.0165963			3.23102	0.906106	-2.31905	1.00769
																																				1.90936	0.227003	-0.179532	1.40061	-0.454369	0.497583			2.65216	-0.0455327	-1.13356	1.32456
																																				-0.593402	-0.386671	-0.248424	-0.0729889	0.250352	0.137445			-1.21822	1.79823	-0.972697	1.05047
																																				-0.485265	0.51853	0.705617	-0.348952	0.70574	1.18092			-1.16601	-1.1357	-0.363847	1.38752
																																				-0.177415	-1.13502	0.286204	0.915754	0.640312	-0.920458			-1.08214	2.10184	-0.271625	0.114455
																																				-0.309059	-0.870797	0.398464	-0.612971	2.34912	1.04447			-1.2977	-0.280452	-0.717102	-0.105614
																																				-0.221255	-0.618878	0.0193546	-0.705975	-0.483281	0.687839			-0.492951	-0.51726	-0.941328	0.446463
																																				0.656499	-0.567601	-0.187849	1.24339	0.56337	1.71805			-0.0417981	0.109737	-2.20365	1.26349
																																				-0.182152	-0.26306	0.0989442	0.0744957	0.302265	-0.341526			-1.5034	0.268067	-0.964947	-0.025872
																																				-0.460752	-0.742748	-0.499585	0.988065	-1.07547	1.11809			0.645077	3.48315	-0.458581	0.961249
																																				0.0185325	-0.0646298	0.893817	0.173714	0.605515	0.415846			0.699451	-0.791118	0.25212	-0.956832
																																				-0.325212	-0.188004	-0.686682	-1.63364	-0.585644	-0.270674			-0.216544	0.0302161	-0.735014	0.331872
																																				1.1548	0.901834	-0.92012	2.05476	2.44187	-0.638478			-0.890771	-0.432131	-0.471714	0.235439
																																				2.38362	-0.243301	0.552799	-0.893017	3.08573	1.35177			2.47016	0.382757	-0.495147	0.72545
																																				1.53279	0.466504	0.538143	2.7352	0.271991	0.423832			0.0395578	4.30705	-0.106926	1.24091
																																				1.13748	1.71028	0.797498	-0.963086	-0.329388	1.28503			-0.496913	-0.388044	-1.68817	0.492969
																																				-0.114476	-0.349623	0.717768	-0.555436	0.694166	0.755675			-1.27114	-0.286715	-1.52973	0.99116
																																				-0.167873	-1.56894	0.330338	-0.662209	0.906502	-1.12013			0.813901	-0.603329	-0.818192	-0.361718
																																				-0.058553	-0.929487	0.102835	0.349131	0.271817	0.668707			0.111067	-0.0845457	-0.925361	-0.706459
																																				-0.913394	-0.302019	1.91222	0.808982	0.125287	-0.160478			-0.269584	-0.410692	-1.20268	-0.961619
																																				-0.168466	-1.36404	1.19006	-0.513865	-0.636059	2.2883			0.0568345	0.587164	-0.364964	0.280083
																																				1.56841	-1.20884	0.221894	-1.14446	0.494102	0.888752			1.73158	-0.149808	-0.955182	-0.624408
																																				0.0631987	-1.24701	0.546039	-1.06154	-0.842497	2.14737			-0.825872	-0.927244	-0.0979322	-1.09076
																																				0.921882	-0.453144	0.782443	0.115274	-0.247061	0.223029			-0.625906	-0.130124	-0.0578398	-0.412239
																																				0.703082	-0.412695	0.267728	-1.18872	-1.3767	0.915181			-1.49879	0.395992	-1.22151	-0.460809
																																				-0.937104	0.104261	-0.790375	-0.751736	2.35735	1.43697			-0.577181	-0.228922	-0.984792	-1.34275
																																				2.25153	-2.57017	0.00870058	-1.64071	0.542704	0.595183			-0.0235377	-0.0101435	-0.149848	-0.173337
																																				1.51672	-0.0127135	1.75439	-1.4664	1.07423	-0.831862			-0.202023	0.00887299	-1.6584	1.40855
																																				-0.281632	-0.40387	1.14691	0.0621036	0.0151657	0.140789			-0.804239	-0.0347158	-0.799249	-0.30183
																																				-0.478546	-0.242967	1.96441	-0.620798	0.0561775	-0.399151			-0.598421	0.26091	-1.49038	-0.548909
																																				-0.806754	-0.339348	1.00993	-0.0249291	1.07607	0.481208			-0.0342366	0.794152	-1.60338	1.04849
																																				-0.772007	-0.229947	1.29877	-0.0370144	-0.188304	-0.254827			-0.300147	-0.232165	-0.212765	-0.0246523
																																				0.293839	-0.382991	0.120883	0.131302	0.260516	-0.911227			-0.488828	2.2329	-0.768074	-0.436278
																																				-0.103907	-0.252278	0.815351	-0.726429	0.618192	0.290032			1.37892	1.19441	-0.653742	-0.36991
																																				-0.53454	-0.599511	0.854037	0.0279424	-0.420785	-0.122711			1.62036	1.67939	-1.41821	1.12558
																																				-0.37643	-0.22675	1.25076	0.109167	0.489188	-0.783078			2.79148	-0.469485	-2.32617	1.00532
																																				-0.528191	-0.156335	0.602496	1.19726	0.705373	1.01946			0.774515	-0.128444	-1.29052	-0.1037
																																				-0.0252064	-0.295317	1.0344	-0.0213723	0.726211	-0.256855			1.44968	-0.811506	-1.01897	-0.884525
																																				-0.362487	-0.751692	0.772837	0.138815	0.537916	-0.0627616			0.233344	-2.23646	-1.04554	0.547632
																																				-0.664201	-0.450736	1.30387	-0.897706	2.38614	0.122362			-0.434338	-0.256371	-0.616231	0.0347276
																																				-1.0743	-1.61007	2.74798	-0.125087	1.2865	-2.17931			0.347751	-0.183909	-1.02585	0.163151
																																				-2.03368	-0.920249	0.985345	-1.30746	0.247902	-0.789948			1.6617	0.219885	-1.30718	1.04044
																																				-1.18588	-1.14441	0.248905	-0.649778	1.92114	0.823937			-1.09941	-0.85659	-0.897058	0.00605108
																																				-1.94131	-1.36392	0.438028	-0.604933	0.36377	1.47806			-0.734425	0.0785501	-0.238092	0.649136
																																				-1.71984	-0.317353	2.42091	-0.672695	0.05777	0.585422			-0.0122693	0.384863	-1.07761	-0.632945
																																				0.514781	0.633913	0.445218	0.324615	-0.511811	-0.429118			1.07974	0.45606	0.127743	1.387
																																				-0.340119	0.957407	1.33107	-1.03642	-0.0723331	0.363156			-0.772464	-0.303026	-2.22883	2.73485
																																				-1.5267	-1.29343	0.000156288	-0.311749	-0.682848	-0.964201			-0.523441	-0.436226	-0.67523	0.728378
																																				-1.22776	-1.29273	0.497447	0.0068831	0.487453	-0.702469			-0.280467	0.876078	-0.578255	0.0232883
																																				0.0586885	0.884915	-0.365146	-0.536101	3.56466	1.07428			-1.01755	-0.441864	0.832786	0.583909
																																				-2.84809	-0.554478	2.99132	0.764811	-0.664624	-0.909581			-0.0477574	-1.11521	-0.898371	0.366096
																																				-1.72934	-1.42786	1.22241	1.53017	-0.867452	0.405934			-0.218169	1.6995	-0.711832	-0.866173
																																				1.8305	1.41444	1.07227	-0.655806	0.779312	1.02153			-0.313346	0.220351	-0.606444	-0.147
																																				1.97343	0.756011	2.04709	-0.987971	0.824054	0.456937			-0.689521	-0.62735	-1.01224	-0.779431
																																				0.00907878	2.51664	2.67586	0.266649	0.84168	-0.973205			-0.126149	-0.906547	-1.3257	1.10093
																																				0.708416	0.284153	1.74382	0.466361	-1.91261	3.48587			-0.354714	-0.685624	-1.5733	-0.359435
																																				-0.670952	0.858294	0.122783	1.64403	-0.0343938	0.403243			2.77483	0.302752	-0.584597	0.405938
																																				0.574944	-0.760665	0.258362	-0.792403	-0.663182	0.0155445			2.00979	1.85876	-0.950744	0.110652
																																				0.562744	-0.157641	0.424804	0.505405	0.252718	1.52847			0.819179	0.496633	-3.18337	0.760584
																																				-0.0230126	-0.36073	-0.413973	-0.39154	-1.59037	1.51758			0.744781	1.33368	-1.12332	-0.723733
																																				0.622465	-0.369794	0.4905	1.07511	1.30913	-0.359175			-0.895785	0.664433	-0.412618	-1.82333
																																				0.130478	-0.388536	0.256562	1.2875	2.21298	-0.402332			1.7246	-1.12453	-1.66942	-0.866164
																																				0.853068	0.685563	-1.61696	1.91734	-0.188504	1.13587			-0.670309	-0.0373172	-0.864697	0.0277475
																																				2.2757	-0.4999	-0.923467	-0.215497	1.73819	-0.964484			-2.94148	1.02932	-0.842038	-0.255602
																																				1.93787	0.311656	-0.274668	-0.84833	1.40817	-0.980032			1.12722	-0.167722	-2.31816	2.50328
																																				1.53595	-1.30761	-0.872635	-0.792081	2.67775	-0.127814			-0.396771	0.0708133	-0.0123506	0.697504
																																				1.84736	-0.116	-0.372858	-0.169233	1.09511	0.616945			-0.896018	-1.02146	-0.517055	-0.684204
																																				0.918391	-0.847043	-1.40742	2.4141	0.460526	0.118516			1.73716	-0.292713	-1.3636	0.314955
																																				1.00782	-0.0655593	0.239482	2.77703	0.694662	0.393622			-0.485427	1.21751
																																				0.537939	0.0634907	-0.947663	0.640422	3.05741	1.24773			-1.39096	0.406455	-1.18824	0.0528868
																																				-0.294173	-1.26542	-0.139517	0.963403	-0.00253601	-0.462644			-0.665981	-0.0457391	-0.56896	0.331835
																																				0.799886	-0.911843	-0.326858	-0.424013	0.463656	-0.617291			-1.21281	-0.304076	2.00473	-0.596997
																																				0.993501	-1.01768	-1.10325	1.5581	0.00520566	-0.640251			-0.147646	0.910669	-1.08431	-0.119336
																																				2.08387	-0.205828	0.0477881	0.174844	-0.0586586	-1.32938			-0.0186738	0.311247	-1.15587	0.214452
																																				0.738936	-0.633947	-0.272527	-0.742365	2.53488	-0.130357					0.0179453	0.011258
																																				-0.0445651	-1.1406	-0.167783	0.541557	2.06676	-0.0690897					-0.232032	-1.12254
																																				0.54713	-0.763457	0.157426	-1.12945	1.07866	0.216767					0.027897	-0.39633
																																				0.271788	-0.738732	-0.157759	-1.13231	-0.881421	1.03235					0.245289	-0.960152
																																				1.27381	-0.47236	0.361145	-0.420163	0.257052	-1.21057					0.979039	0.998129
																																				-0.197531	-0.311873	1.35057	-0.330852	-0.92701	-1.93945					-1.4505	1.59409
																																				-0.313913	-0.0117886	1.90212	1.88071	0.944401	1.44685					-0.945458	0.390197
																																				0.387963	-1.54242	0.675834	-0.0186254	0.00988803	-0.38038					0.200734	1.48288
																																				-0.310711	-0.894841	0.0150655	-0.171873	-0.50906	0.177499					-0.604003	-0.718648
																																				1.68203	-1.11713	1.26321	0.450028	3.20251	1.59864					-0.706592	-0.806997
																																				0.991746	0.574337	1.5204	1.11424	1.5167	-1.1987					-0.833356	-0.708829
																																				0.435479	0.698371			1.25994	-1.29828					-0.887881	-1.23772
																																				1.34829	0.388791			2.48023	1.14075					-1.16134	-0.172315
																																				1.28733	-0.426427			0.212047	1.1987					-0.292622	-0.0176948
																																				0.260387	2.32052			-0.220402	1.2341					-0.704281	-0.431426
																																				2.16794	-0.227711			0.194445	-0.293352					-0.368621	-0.290651
																																				-0.0734359	1.12565			-0.0328119	1.43662					-1.01628	-1.11265
																																				0.998953	-0.590048			2.5996	1.73024					0.372369	-0.438985
																																				0.908501	0.39635			0.125878	-0.00815609					-0.948955	-0.922733
																																				-0.236268	-0.991384			0.73484	0.662872					-0.191634	-0.911554
																																				0.657368	-0.623992			0.184616	-0.0033428					-0.528318	-1.13106
																																				-0.102739	-0.696507			2.59031	0.766417					-1.28139	-0.10956
																																				0.639198	-1.15074			3.15833	1.09451					1.84767	-0.585374
																																				3.38566	2.24041			0.611716	0.64281					-0.657107	-0.0194896
																																				0.565429	-0.17245			0.00615302	-0.570777					-0.6124	-0.89965
																																				0.774178	-0.628827			-1.14187	-0.241524					-1.50607	0.0720873
																																				0.581966	-0.442062			0.288325	-0.320752					-0.861519	-0.238027
																																				0.31833	-0.706037			0.939381	1.84474					-1.91973	-0.520407
																																				0.457758	-0.989781			-0.462928	-0.520118					-1.5329	-1.52035
																																				0.645807	-0.287601			2.13731	-1.42697					-1.86764	-0.867476
																																				2.59269	1.45817			-0.761778	-0.0737332					-3.03341	0.540922
																																				0.0102078	-0.42692			0.449943	-0.226561					-0.873273	-1.43081
																																				-0.00885232	-0.174265			-0.732096	-0.901351					-0.444494	-0.0216568
																																				-0.294108	-0.852551			-0.195238	0.433962					-0.420114	0.764642
																																				0.979551	0.318844			3.03113	0.242742					-0.532117	0.664362
																																				1.27218	-0.680707			-0.505626	-0.67168					-0.910416	-0.90732
																																				1.71462	-0.597431			-0.282216	-0.940991					-1.04403	0.198841
																																				0.43931	-0.348256			-0.772197	-0.443297					-1.48139	-0.898045
																																				1.46219	-0.471526			-0.147031	0.131611					-0.833027	-0.329347
																																				0.125551	-0.247904			-0.924943	-0.239958					-0.930313	-0.878938
																																				3.32609	1.26956			0.316425	0.821498					-1.12885	-0.125971
																																				1.8038	-1.11974			-0.519589	-0.804579					-1.29712	1.32805
																																				2.31481	0.2276			-0.19175	0.7833					-0.490925	-0.79016
																																				1.41822	0.832735			0.679184	0.0892846					-0.813922	-1.03852
																																				0.339636	1.56425			-1.19906	-1.39815					-0.420288	-0.638155
																																				2.54093	-0.736138			0.0148001	0.379477					-1.04679	-1.21489
																																				2.38121	0.139605			-0.0304838	0.875863					-0.636742	-0.863805
																																				1.58536	0.103784			-0.13749	0.689588					-1.01445	-0.382095
																																				-0.0219289	-0.355435			-0.616436	-0.0211175					-2.07347	-1.57747
																																				0.075386	-0.737843			2.45073	0.485947					-0.845062	-0.528648
																																				-0.351141	-1.79897			2.08148	-0.124169					0.185834	1.12676
																																				-0.591715	-0.805445			2.58679	-0.492957					-0.773572	-1.35343
																																				0.0203012	-0.719698			1.76052	0.471559					-0.451011	-0.84869
																																				-0.550776	0.189059			0.389395	0.0175985					-0.859189	-0.0307551
																																				-0.0239673	0.547601			1.18307	-0.751489					-2.3431	0.283989
																																				0.452528	0.0755118									-1.41642	0.692256
																																				-0.367193	1.8871									-0.477408	1.23855
																																				0.663426	0.390358									0.381282	0.554636
																																				1.30359	0.821681									-0.491118	0.550247
																																				1.02334	0.304486									0.069601	-0.449118
																																				-0.696814	-0.826061									-0.479402	0.343489
																																				0.989214	-0.354098									1.29391	-0.787941
																																				0.451368	0.592279									0.968316	0.146859
																																				0.356638	-0.499405									1.71372	0.0894259
																																				2.50514	0.327746									0.331011	1.12665
																																				-0.245762	-0.308834									1.64311	0.43772
																																				-0.422671	-1.07701									-0.0614082	0.19782
																																				1.57389	-1.27638									-0.314192	0.248221
																																				0.519047	-1.29932									-1.61642	-0.0391111
																																				0.20076	-0.677265									-1.25805	0.244661
																																				2.37147	1.18493									-0.920266	0.661373
																																				-0.4778	-0.480793									0.291612	1.33387
																																				1.33912	-1.1777									-1.16763	-0.332415
																																				2.57459	-0.0808022									1.88011	0.217699
																																				2.57675	-0.497597									-0.741899	0.637466
																																				2.45574	-1.16926									1.39346	-0.203746
																																				0.268358	-0.434197									-0.861175	0.352815
																																				0.244829	0.14294									-0.620877	-0.484446
																																				0.209452	-0.249084									-1.28376	-0.0926401
																																				1.91424	1.98673									-1.25567	-0.767057
																																				1.1884	0.895504									-2.11617	1.77199
																																				1.02124	0.622595									-0.0533302	0.610021
																																				-0.303269	0.791452									-0.746532	-0.479429
																																				-0.242546	0.208232									-0.789275	0.130127
																																				2.85721	0.249536									1.25406	-0.527375
																																				0.786432	0.660138									-1.28787	-0.959524
																																				2.73079	1.42033									-0.988702	-1.01122
																																				1.26049	-0.294139									-1.09561	-0.657394
																																				2.17651	-0.488433									-0.190759	-0.135493
																																				1.13022	-0.0800163									-0.795992	-0.275865
																																				0.565487	-0.0578274									-1.62097	-1.02129
																																				0.31706	-0.437943									-3.51039	3.88505
																																				1.71066	-1.04835									-0.116558	-0.14332
																																				-0.15339	-0.555281									-0.702098	0.595623
																																				1.88747	0.732238									-0.515625	0.0654527
																																				1.16195	-0.402054									-0.876961	-0.367086
																																				0.475505	0.100275									-1.07552	0.430669
																																				1.10022	0.146882									-1.74681	-1.28083
																																				0.989563	0.803638									0.530432	-0.324007
																																				0.0928885	-0.109488									-0.533007	-1.28983
																																				1.29729	-0.65852									-1.10471	-0.235409
																																				1.37785	0.123902									-1.46934	-1.07899
																																				1.19804	0.280131									-1.0857	0.260748
																																				2.72296	0.168191									-0.219348	0.0292579
																																				0.635119	-0.514328									-1.22852	-0.0957499
																																				1.84357	-0.643632									-0.22475	0.0627369
																																				0.565934	0.0845954									-1.32057	-0.275018
																																				1.22411	-0.207619									0.0208322	-0.123
																																				4.43429	1.57575									-0.539399	0.0533115
																																				0.542046	1.34299									2.51764	0.444497
																																				0.0306444	0.3639									-1.22644	-0.561098
																																				0.538977	-0.0196288									-0.581194	-0.754701
																																				0.377623	0.264295									-0.720208	-0.284795
																																				1.7676	-0.330761									-1.53265	-0.602317
																																				3.59923	1.99674									-0.0191212	0.282975
																																				1.87759	0.381341									0.428497	-1.13449
																																				1.78949	-1.22049									0.744975	-0.335233
																																				0.353782	0.209802									0.414019	-1.3703
																																				1.92051	1.93084									-0.925897	0.771928
																																				-0.0971651	-0.591172									-0.620233	0.106432
																																				2.47176	-0.0997146									3.42993	-0.0219437
																																				0.483613	0.119095									0.334568	1.15494
																																				1.32051	-1.06463									-1.75026	0.262872
																																				1.67417	-1.07206									-0.455901	-1.44924
																																				0.532094	-1.43924									-1.25539	-0.41872
																																				2.22366	0.601271									0.443684	1.13156
																																				1.21634	-0.58689									-0.54932	-0.44038
																																				2.20743	-1.14465									-0.172294	0.547131
																																				1.80897	-0.622228									-0.476521	-1.74297
																																				-1.65612	-1.608									0.813408	-0.615653
																																				0.0639291	0.291278									0.0548384	-1.3061
																																				0.0917072	-0.571202									-0.359499	-0.738356
																																				3.52655	1.78721									-0.830834	-0.489767
																																				0.960539	-0.802154									0.382837	-1.14681
																																				-0.0551712	-1.0348									-0.121744	-0.799587
																																				0.343467	-0.285481									-0.037638	-0.906914
																																				-2.17684	-1.38383									-0.443289	0.0997942
																																				0.335214	-1.15506									1.11201	-0.177994
																																				-0.064115	-0.697855									0.602094	0.222875
																																				1.608	-1.49216									-0.251606	-0.132867
																																				0.438621	-0.377813									-0.868107	-0.571484
																																				-0.23088	0.568298									0.42898	0.634842
																																				3.32508	0.752926									-1.54743	-0.25065
																																				1.38919	-0.584978									-0.151826	0.487348
																																				-0.248408	-0.302528									-0.69058	-0.159029
																																				0.293536	-0.406791									-2.06427	-1.58053
																																				0.182344	-1.22915									-0.351025	0.890292
																																				0.511544	-0.278997									-0.434163	-0.131911
																																														-1.05132	-1.78731
																																														-0.642705	0.157781
																																														-0.777813	-1.06367
																																														0.936681	0.00513103
																																														2.33559	0.413444
																																														2.76628	0.429223
																																														-1.15207	-0.420362
																																														-0.200535	-0.658291
																																														0.0576556	-0.0540078
																																														3.13715	1.48091
																																														-0.29067	-0.6632
																																														2.17542	0.189661
																																														-0.0501114	-0.342696
																																														-0.493384	0.116335
																																														-0.644335	-0.182773
																																														-1.02385	-0.411693
																																														0.71011	0.916584
																																														-0.245528	-0.739436
																																														0.110415	-0.215367
																																														1.13863	0.600774
																																														0.899574	0.234101
																																														-0.694036	-0.93749
																																														0.113014	-0.424388
																																														-0.701057	-0.792551
																																														0.803984	0.528688
																																														-1.60124	-0.675009
																																														0.571035	-0.140716
																																														0.371188	0.0991006
																																														-0.095502	-0.730397
																																														1.10005	0.604044
																																														1.26757	0.0538813
																																														0.618444	0.878608
																																														-0.0358463	-1.01561
																																														-1.32776	-0.9928
																																														2.19608	-0.23593
																																														-0.650751	-0.266094
																																														0.118847	-0.294587
																																														2.73768	0.348675
																																														-0.883195	-0.4387
																																														2.81675	0.375268
																																														0.286413	-0.602806
																																														0.463391	-0.20909
																																														-0.920328	-0.359731
																																														-1.50959	-0.764687
																																														-0.863341	0.108286
																																														1.04897	-0.793188
																																														1.46785	-0.0648571
																																														-0.424534	-0.513674
																																														-0.588007	-0.346143
																																														-1.24902	0.747513
																																														0.59352	0.204661
																																														-0.746688	-0.654215
																																														-1.20986	-1.29333
																																														1.81115	0.0427654
																																														-1.91394	0.0789765
																																														-1.35154	-0.0256787
																																														-0.558716	-0.472799
																																														2.2889	0.197016
																																														2.05749	-0.947185
																																														0.156572	1.0511
																																														0.397586	-0.501057
																																														-0.42359	0.421614
																																														0.418966	-0.017332
																																														-0.148775	-0.700699
																																														-0.284253	-0.151407
																																														-0.0607942	-0.465107
																																														-0.536661	0.767778
																																														-0.793053	-0.684297
																																														-1.45811	-0.616229
																																														-0.386333	-0.818932
																																														-1.05541	-0.82048
																																														0.352224	-0.282432
																																														-1.09355	-0.516686
																																														-0.486025	0.698372
																																														-0.711043	-0.780097
																																														-0.252677	-0.710249
																																														-0.54812	-0.811222
																																														-0.363044	-0.467238
																																														-0.64322	-0.511232
																																														-0.635152	-1.34272
																																														-0.907626	-0.282888
																																														-0.753603	-1.06904
																																														-0.75949	-0.322051
																																														-0.385281	0.0732034
																																														-0.559145	-0.553553
																																														-1.42228	0.109252
																																														-0.896512	-0.749608
																																														-0.415882	-0.43709
																																														-0.720272	-0.551998
																																														-1.09223	-0.821046
																																														-0.703012	-0.391286
																																														-0.418328	-0.274929
																																														-0.0846329	0.37922
																																														1.81821	-0.678727
																																														-0.131644	0.596669
																																														-0.922238	-0.978932
																																														0.201915	-1.08668
																																														0.105105	2.3441
																																														-0.740193	0.0539578
																																														-0.434104	-0.608681
																																														1.81361	-0.281332
																																														-1.51808	-1.37437
																																														-0.37466	-0.782806
																																														-0.92022	-0.251194
																																														0.0256088	-1.29251
																																														-1.12603	-0.599923
																																														-1.27362	-0.400329
																																														-0.695932	-0.410628
																																														-0.481854	-0.064891
																																														0.413513	-1.35716
																																														-0.429988	-0.579913
																																														-0.931626	-0.267604
																																														-0.947596	-2.08299
																																														-0.84439	-0.778053
																																														1.2164	0.131886
																																														-0.18379	0.909557
																																														-0.444476	0.0629391
																																														-0.146934	0.0672701
																																														-0.895888	-0.800509
																																														-1.21139	-1.95097
																																														0.332518	-1.69661
																																														-1.22605	-0.738032
																																														-0.265483	-0.496064
																																														-0.00570083	0.0469745
																																														-0.353903	-0.34946
																																														-1.06424	-0.321118
																																														0.00503198	-0.238153
																																														-0.385319	-0.61583
																																														-0.453174	-0.614606
																																														0.179739	-0.774195
																																														-0.580435	-0.513357
																																														-0.231659	-0.238525
																																														0.45051	-0.131475
																																														-0.826922	-0.964201
																																														-0.579573	-1.21578
																																														-0.560762	-0.840817
																																														0.478202	-1.03265
																																														0.529806	-1.91464
																																														1.3607	1.07034
																																														-2.48926	1.14769
																																														1.46627	0.514263
																																														-1.02278	2.15662
																																														0.0887992	0.0972638
																																														-1.3395	0.773895
																																														0.98972	-0.228164
																																														-1.23256	0.474529
																																														-0.991734	-1.2434
																																														-1.0528	-0.491578
																																														-1.27176	-0.798326
																																														-0.000955387	-0.185043
																																														2.74317	1.31192
																																														0.451711	1.30316
																																														-0.961461	-1.15976
																																														-0.262109	-1.11854
																																														1.94961	-1.22024
																																														-0.40673	-0.419544
																																														-0.251096	-1.32452
																																														-0.534543	-1.1523
																																														-0.774449	-0.963149
																																														-0.838895	-0.566406
																																														-0.573229	-0.767488
																																														-0.853423	-0.575808
																																														-0.057305	0.743581
																																														-0.613564	1.7056
																																														2.16956	-0.788364
																																														-0.590739	-0.722605
																																														2.50098	0.0824102
																																														-0.553566	-0.714702
																																														-0.852756	-0.528799
																																														0.794625	0.393209
																																														-0.95354	-0.882082
																																														-0.899827	-0.626008
																																														-0.413812	-2.74707
																																														-0.602761	0.380008
																																														1.98833	0.0164209
																																														-0.953592	-0.5714
																																														-0.810909	0.18841
																																														0.0319374	0.52782
																																														0.438859	-0.655834
																																														-1.58223	-0.693749
																																														-1.06945	0.106717
																																														-1.47289	-0.369637
																																														-2.0699	0.0869461
																																														2.49572	0.902027
																																														-0.165092	-0.416906
																																														-1.87978	0.856306
																																														-0.0182458	0.139218
																																														-0.330456	0.954789
																																														-1.76001	1.52883
																																														0.643482	0.552025
																																														1.35783	1.11893
																																														0.236261	-1.64377
																																														-0.408076	0.0551708
																																														-1.01423	1.89823
																																														0.724701	0.259368
																																														0.393887	-0.473883
																																														-0.753357	-0.278179
																																														1.26467	1.04651
																																														-0.305301	-1.33339
																																														-0.698924	-0.463549
																																														-1.01043	-0.774909
																																														-0.408309	-0.327828
																																														-0.930687	-0.240241
																																														0.418096	0.261407
																																														0.557214	-1.42893
																																														-1.0471	-0.660189
																																														1.8081	-0.888071
																																														-0.378617	0.399812
																																														-0.572272	-2.43868
																																														0.663633	-0.252417
																																														-1.20235	-0.440214
																																														-0.275076	-0.295035
																																														0.352114	0.819754
																																														-0.947041	-0.0608362
																																														-0.154968	0.0176139
																																														-0.738692	-0.565917
																																														-1.73824	-0.513345
																																														-0.0880273	-0.190047
																																														-0.207925	0.504992
																																														-0.669202	-0.559936
																																														-1.34631	0.427823
																																														-0.105743	-0.563175
																																														-0.328392	0.175399
																																														-0.862219	0.425177
																																														-1.4375	-0.815344
																																														-0.34879	-0.650574
																																														0.0076257	-1.23945
																																														-1.07042	0.233064
																																														0.666226	-0.487399
																																														0.559287	0.785691
																																														0.533009	-0.130872
																																														-0.352819	-0.329446
																																														-0.538234	0.205237
																																														-0.401486	0.45877
																																														-0.4227	-0.370815
																																														1.75967	-1.20594
																																														-0.0338804	-0.662824
																																														0.368631	-0.245186
																																														0.664053	-0.240289
																																														0.170617	-0.572501
																																														0.334581	0.389905
																																														1.03018	-0.938421
																																														-1.17004	3.59476
																																														-0.247316	-0.151987
																																														-0.758868	-0.674827
																																														-1.08278	-0.733412
																																														-1.00416	-0.416697
																																														-0.0776716	0.589055
																																														-0.574844	0.580204
																																														-0.141322	-0.738444
																																														0.578393	0.011348
																																														-0.77398	0.429121
																																														-0.321356	-0.182358
																																														-1.40505	-0.545152
																																														-1.85289	-1.32071
																																														0.023754	2.00532
																																														-0.487622	1.35753
																																														0.705448	0.187425
																																														0.841503	-1.2505
																																														-0.127416	0.681392
																																														1.14078	0.456497
																																														-1.3511	1.82811
																																														1.43018	1.71189
																																														-0.86994	-0.506759
																																														0.226875	0.0626865
																																														-0.317107	-0.223202
																																														-0.87943	-0.561519
																																														-0.462099	-0.423249
																																														0.494841	-0.622367
																																														1.42436	-1.18301
																																														0.0166953	-0.97788
																																														1.65611	0.063011
																																														-0.233528	0.586674
																																														-0.0904891	0.609187
																																														0.142756	-0.840902
																																														-1.51827	-0.468765
																																														0.051038	0.258152
																																														-0.0105801	1.03216
																																														0.812866	-0.921627
																																														1.17227	0.268192
																																														0.782365	-1.04104
																																														-0.480669	-0.588519
																																														-0.604429	0.044729
																																														0.252983	0.630391
																																														-0.0518977	-0.374993
																																														-1.26965	2.06502
																																														-0.0211575	0.0522145
																																														-0.987611	1.72052
																																														0.0746474	-0.461247
																																														-0.877387	-0.662003
																																														-1.11276	-0.736711
																																														-1.43406	0.103484
																																														-2.93068	-1.21009
																																														-0.444575	-0.450798
																																														-0.062556	-0.448599
																																														-0.240305	-0.260105
																																														-0.180452	-0.64401
																																														0.103227	-0.807896
																																														2.45107	-0.286438
																																														-1.15035	-1.6134
																																														2.89594	0.241577
																																														-0.668226	-1.9877
																																														-1.37134	-0.793962
																																														-1.05711	-0.766911
																																														-0.940898	-0.440869
																																														-1.65246	-0.0710844
																																														-1.36302	-0.85641
																																														1.20636	-0.0687698
																																														-0.879036	-0.610047
																																														-1.97702	1.21959
																																														1.01913	2.06861
																																														0.51454	0.981382
																																														-0.0893809	1.44026
																																														0.236533	0.26614
																																														0.917023	-0.141573
																																														-1.47643	0.915812
																																														0.0379712	-0.207896
																																														0.797842	-0.379699
																																														0.349949	-0.762295
																																														-0.102531	-1.04273
																																														-0.191657	-1.26843
																																														0.370064	3.03977e-05
																																														0.793218	0.0108654
																																														0.147324	0.121517
																																														-0.305374	0.39917
																																														0.1849	0.460048
																																														-0.375328	0.317742
																																														0.926799	1.00628
																																														0.0391048	0.0817098
																																														-0.195216	0.760804
																																														-0.687204	-0.422291
																																														-0.510319	-0.418797
																																														-1.14839	-0.0286752
																																														-1.22864	-0.790191
																																														0.407637	0.0919167
																																														-0.507494	-0.31881
																																														0.0916717	-0.520988
																																														0.139226	-1.04871
																																														-0.369208	-0.166304
																																														-0.792979	-0.884133
																																														-0.267547	-0.862244
																																														-0.883717	-0.588831
																																														-0.594083	0.259415
																																														-1.02626	1.22144
																																														-0.0911984	0.371538
																																														-0.335425	-1.1771
																																														-0.971501	-0.680138
																																														-0.490429	0.0669963
																																														-0.596808	-1.56583
																																														-1.04161	-0.313911
																																														-0.456541	-0.309219
																																														-0.574051	-0.439116
																																														-0.271196	-0.220953
																																														0.433362	-0.844909
																																														-0.624084	0.0894988
																																														-1.88617	0.360026
																																														-0.0919132	0.290152
																																														-0.948543	0.301751
																																														-0.996796	-0.591287
																																														-1.61	-0.420762
																																														0.389724	-1.30799
																																														-0.846414	-0.707091
																																														-1.09304	-0.322541
																																														-0.249495	-0.314538
																																														-0.466351	0.0915658
																																														-0.533943	-1.2382
																																														0.47564	-0.83451
																																														-0.026981	-0.277506
																																														-0.755779	-1.03973
																																														-0.684907	-1.40047
																																														-0.35231	-0.00364096
																																														-0.0485468	-0.802483
																																														0.718545	-0.127959
																																														-0.550605	-0.336397
																																														-1.55202	0.201645
																																														-0.935201	-0.632383
																																														0.120716	1.56736
																																														-0.582878	0.097592
																																														-0.875006	3.1102
																																														0.323907	0.598792
																																														0.0809617	0.569118
																																														-0.248515	0.1434
																																														0.547959	-1.02929
																																														-0.425874	0.866811
																																														-0.231264	-0.505909
																																														-0.257227	0.0672681
																																														0.335081	0.624191
																																														-0.95624	1.08719
																																														-1.43595	1.09906
																																														0.815568	1.38692
																																														-0.0437931	-0.189953
																																														0.248869	0.547005
																																														-0.751194	0.433947
																																														0.119534	1.42599
																																														-0.355224	0.0621871
																																														-0.914332	-1.19541
																																														-1.02988	0.429195
																																														-3.99573	1.18781
																																														-0.778693	0.014975
																																														0.63723	1.97138
																																														-0.166993	1.09267
																																														0.147598	0.765876
																																														-0.298883	0.704306
																																														0.435485	0.292922
																																														2.47576	-0.640331
																																														0.641077	-0.91545
																																														-0.0671728	1.05092
																																														-0.873336	-0.754463
																																														-1.41307	2.61325
																																														-0.273023	-0.382456
																																														-0.288032	-0.518484
																																														-1.9895	1.63961
																																														-1.43742	1.0867
																																														-0.568216	-0.48628
																																														1.05445	0.217422
																																														-1.52132	2.13857
																																														-0.819774	-0.310299
																																														-0.525315	2.1525
																																														-0.122728	1.9956
																																														-0.426272	0.540529
																																														0.582964	-1.60639
																																														-1.36133	-0.111897
																																														-0.361449	1.96653
																																														0.362135	0.327097
																																														-0.887307	0.169613
																																														-0.594801	-0.363644
																																														-0.376353	0.477928
																																														-0.783323	1.06115
																																														-0.874754	0.514937
																																														-1.42633	0.995626
																																														-0.49388	0.43552
																																														-1.28184	-0.0255662
																																														-0.337754	-0.810788
																																														-0.370373	-0.363593
																																														-0.31334	-0.794266
																																														0.169479	0.625604
																																														0.185886	1.3331
																																														3.13128	1.51484
																																														0.0321454	0.978003
																																														0.252073	-0.387311
																																														0.366566	-0.830379
																																														-0.885761	-0.723963
																																														-0.618878	-0.716707
																																														-0.0140656	-1.18822
																																														-1.72678	-0.780971
																																														0.554217	-0.435609
																																														-0.843651	0.838807
																																														-1.0225	-0.49501
																																														0.375409	-1.01083
																																														-0.870589	0.112363
																																														-1.43256	-0.650979
																																														-1.3471	1.13528
																																														-0.657629	0.485603
																																														0.301761	-0.964675
																																														0.678972	0.834261
																																														0.328238	0.213353
																																														0.73015	0.0181862
																																														-0.58209	1.34116
																																														-0.683844	0.0844457
																																														-0.231028	0.30768
																																														1.32493	0.673628
																																														-1.10594	-0.162958
																																														3.10178	1.27288
																																														-0.894941	0.0945595
																																														-1.24602	-1.33847
																																														-0.762952	-1.69434
																																														-0.610826	0.31447
																																														0.123055	-0.50903
																																														-1.53299	-1.22255
																																														-1.31272	-0.54177
																																														-1.61845	-0.780667
																																														-0.79556	-1.68863
																																														-0.87598	-1.49661
																																														-0.909769	-1.4177
																																														-0.35917	-0.787574
																																														-0.946507	-0.732508
																																														-0.500123	-0.668776
																																														-0.587508	-0.038952
																																														-0.740653	-0.763756
																																														-0.494786	-0.615356
																																														-0.504907	-1.71407
																																														-0.018297	-1.48377
																																														-1.11811	-1.19546
																																														0.0859829	0.517048
																																														-0.804505	-0.427098
																																														-0.695232	0.600232
																																														-0.223887	-0.235551
																																														-1.59646	-1.08091
																																														-0.551429	-1.07844
																																														-0.535109	-1.3269
																																														-1.28707	-0.118291
																																														-1.20743	-1.90737
																																														-0.3464	0.443591
																																														-0.590364	0.228409
																																														0.0633797	-1.34067
																																														-0.118829	-0.53089
																																														-0.374914	-1.05319
																																														-0.26262	-0.78422
																																														-0.77304	-0.797832
																																														-0.786548	0.840346
																																														1.0289	0.171437
																																														-0.80273	0.0972659
																																														-0.860958	-0.790639
																																														-1.50824	1.80595
																																														-0.946065	0.237398
																																														-0.725761	-0.317331
																																														-1.25892	-0.804785
																																														-0.633298	-1.18013
																																														-1.00631	-1.20893
																																														-0.781374	-0.376361
																																														-0.191805	-1.3707
																																														-0.855169	-0.807861
																																														-0.677988	-0.674799
																																														-0.806085	-0.814784
																																														1.05962	-1.53671
																																														-0.79044	-0.829277
																																														-0.905619	-0.97788
																																														-0.279722	-1.20838
																																														0.494924	-0.0469355
																																														-0.404851	-0.760525
																																														-1.49965	-0.892325
																																														-1.48357	-1.319
																																														-0.683863	-0.290495
																																														0.22997	0.111289
																																														-0.780848	-0.48561
																																														1.38392	-1.56741
																																														-1.62751	-0.91851
																																														-0.403762	-1.12152
																																														1.42105	-1.46453
																																														0.00716048	0.669538
																																														-0.691861	-1.31122
																																														-0.8276	-0.529129
																																														-1.27213	-0.826055
																																														-0.622439	-0.586093
																																														-2.07224	1.63133
																																														-0.153737	0.0693066
																																														-0.767554	-0.774112
																																														-0.352138	-0.996182
																																														-0.143551	-1.06897
																																														2.8177	0.786349
																																														-0.105112	-1.74817
																																														-0.53756	-0.980488
																																														-0.777057	-0.895255
																																														-0.264238	0.637815
																																														-1.27043	-0.839998
																																														-1.34685	-1.19347
																																														-1.34887	-0.299287
																																														0.760169	1.0984
																																														1.13027	0.518605
																																														-0.684059	0.37193
																																														-2.32644	-0.452912
																																														-1.2403	-0.635993
																																														-1.04314	-0.353366
																																														-0.436532	-0.32415
																																														-0.731185	0.771761
																																														-1.20371	0.185472
																																														-0.568957	0.617203
																																														-0.819503	1.11394
																																														-1.54381	-0.541623
																																														-1.17954	-0.638745
																																														-0.639234	-0.531776
																																														-1.43343	0.976842
																																														-2.57532	1.84284
																																														0.052807	-0.491028
																																														1.90739	1.15612
																																														-0.707215	-0.47195
																																														-0.298406	0.086953
																																														0.24354	-0.402727
																																														0.183294	-0.652736
																																														-0.357178	1.86134
																																														-0.339427	0.840635
																																														-0.774478	-0.69532
																																														0.190588	0.496771
																																														1.45365	0.345345
																																														-0.672956	-1.3817
																																														-0.0588693	-1.32669
																																														-0.314364	-1.7962
																																														-0.432589	-0.752076
																																														-0.763581	-1.98693
																																														0.0380417	-0.553911
																																														1.45104	-0.856294
																																														0.0665734	-1.53224
																																														-0.633137	-1.29802
																																														-0.683913	-0.386505
																																														1.58514	1.6169
																																														1.23066	0.483268
																																														0.71848	0.696193
																																														-1.61394	0.000136447
																																														-2.8526	0.409719
																																														-0.322821	-1.08282
																																														-1.58916	0.0961247
																																														-0.242031	-0.695781
																																														-1.12179	0.0444567
																																														-0.996605	-0.362055
																																														0.197836	-1.39457
																																														-0.646207	1.67934
																																														-0.822219	0.936152
																																														-0.290057	-0.838711
																																														-0.367598	-1.03997
																																														-1.04017	0.608593
																																														-0.996836	-1.36432
																																														-0.913954	-0.825438
																																														-0.214002	-0.559193
																																														-1.52338	-0.996155
																																														-0.654067	1.69486
																																														-0.0754034	-0.304887
																																														0.994417	-1.1022
																																														0.674204	-1.06082
																																														0.164454	0.578277
																																														-0.275547	1.1351
																																														-0.513215	-1.14954
																																														-0.880128	-0.569827
																																														-0.384881	-1.35983
																																														-1.30645	-0.228607
																																														-0.557201	-1.04308
																																														-0.67211	-1.27289
																																														-0.255768	1.1325
																																														0.281815	-0.284685
																																														-0.462322	-0.781042
																																														-1.02624	0.280781
																																														-1.4162	-1.33755
																																														-1.06759	-1.03628
																																														-0.359079	0.32862
																																														0.699712	0.541763
																																														0.127398	2.07498
																																														-0.0270583	0.700233
																																														-0.498312	0.583461
																																														-0.835581	0.207282
																																														-0.515694	0.143878
																																														-1.69109	0.63974
																																														-0.353231	0.756428
																																														-1.24182	0.680602
																																														-0.702225	-0.166155
																																														-1.34941	1.62045
																																														-0.363599	-0.0121819
																																														0.319087	-1.02076
																																														-1.24206	0.852054
																																														-0.185157	-0.11247
																																														0.545124	0.0909509
																																														0.0330194	0.731214
																																														0.0554718	0.406841
																																														0.591096	1.19997
																																														-0.417818	1.39803
																																														-1.10639	1.00914
																																														-0.80791	1.55111
																																														0.0738047	-0.501971
																																														0.575826	-0.495712
																																														-0.441351	-0.718457
																																														-1.61007	0.589709
																																														-1.22597	0.510928
[truncated: 68 more columns]

## Sheet: Figure 3,Figure S2
Mean log_2(F0) for each call, of each pup, in the 4 recording sessions
session 1,High-F0,bat 1	session 1,High-F0,bat 2	session 1,High-F0,bat 3	session 1,High-F0,bat 4	session 1,Low-F0,bat 1	session 1,Low-F0,bat 2	session 1,Low-F0,bat 3	session 1,Low-F0,bat 4	session 1,Low-F0,bat 5	session 1,Control,bat 1	session 1,Control,bat 2	session 1,Control,bat 3	session 1,Control,bat 4	session 1,Control,bat 5	session 2,High-F0,bat 1	session 2,High-F0,bat 2	session 2,High-F0,bat 3	session 2,High-F0,bat 4	session 2,Low-F0,bat 1	session 2,Low-F0,bat 2	session 2,Low-F0,bat 3	session 2,Low-F0,bat 4	session 2,Low-F0,bat 5	session 2,Control,bat 1	session 2,Control,bat 2	session 2,Control,bat 3	session 2,Control,bat 4	session 2,Control,bat 5	session 3,High-F0,bat 1	session 3,High-F0,bat 2	session 3,High-F0,bat 3	session 3,High-F0,bat 4	session 3,Low-F0,bat 1	session 3,Low-F0,bat 2	session 3,Low-F0,bat 3	session 3,Low-F0,bat 4	session 3,Low-F0,bat 5	session 3,Control,bat 1	session 3,Control,bat 2	session 3,Control,bat 3	session 3,Control,bat 4	session 3,Control,bat 5	session 4,High-F0,bat 1	session 4,High-F0,bat 2	session 4,High-F0,bat 3	session 4,High-F0,bat 4	session 4,Low-F0,bat 1	session 4,Low-F0,bat 2	session 4,Low-F0,bat 3	session 4,Low-F0,bat 4
9.40177	9.26192	9.81283	11.5844	7.95872	8.7966	9.1524	8.58485	8.28829	7.23216	9.44455	9.12166	8.03637	9.58664	9.82048	8.80074	7.81643	10.1828	9.02404	9.0765	9.15434	9.26687	9.59225	10.008	9.76448	8.39956	9.33254	8.22165	8.76781	9.204	8.18525	8.87664	8.78174	8.67413	9.28009	9.37122	8.88939	8.87476	9.40741	9.96953	7.58828	9.64959	10.9306	8.19285	7.40971	10.4172	8.68243	8.3232	9.35024	8.63364
11.8059	9.09796	9.30121	9.42518	7.69509	8.18013	8.75612	7.16528	11.3746	9.41298	9.63093	9.21952	9.27724	9.21031	7.13657	9.64572	8.30286	9.58268	8.91002	7.42868	7.03099	9.04173	10.1517	7.64054	7.84968	9.15271	8.59127	8.15438	8.92299	7.79385	8.31376	10.0889	9.00429	8.35331	9.5154	8.82336	9.48047	9.31411	8.69391	8.93236	8.94981	8.57183	9.30621	8.10807	9.72581	10.3337	8.24505	8.34238	8.49428	9.42347
7.58817	10.3403	7.7789	7.22922	8.64241	9.48176	9.67084	8.28084	10.1945	9.37654	9.38737	8.95536	9.08946	9.89013	8.60065	8.87929	9.41478	10.6713	8.84399	8.9595	9.90065	9.46462	7.45338	8.08068	9.79758	9.79843	8.29757	7.32731	8.46428	8.71836	8.41488	10.6	8.08779	7.59095	9.43894	7.34189	7.47236	9.02485	9.51296	8.65238	9.52439	8.99127	8.99201	7.61625	10.8368	7.41428	7.70629	9.45017	9.51009	9.0922
9.34092	9.49077	8.03863	10.2414	7.94311	10.541	8.80315	7.43174	10.4814	9.62745	9.55989	9.15594	9.53227	9.45821	9.55575	8.44676	8.75539	7.04595	9.85402	9.34991	9.00024	7.666	8.45393	9.28872	9.30546	9.29824	9.9778	9.44747	8.78484	9.75467	7.22669	7.88081	9.40244	8.66193	8.67126	8.76403	10.3482	9.01168	8.80291	9.52075	9.394	9.29944	8.87301	7.49424	8.82689	9.9401	7.71185	8.80406	9.66531	7.45148
9.64635	7.18034	9.40845	9.50288	7.80589	8.62466	7.29501	7.16932	7.19465	9.65124	9.95374	7.26364	7.40414	9.51679	8.41321	9.00882	9.69909	9.36694	8.09727	8.41255	9.09179	8.6107	8.94273	9.28416	8.54615	7.82468	9.19422	9.2934	8.97942	9.57176	9.99716	9.99263	8.73523	8.44436	9.89211	8.11641	9.6761	8.38742	9.38467	9.76478	9.33068	8.65706	8.42234	7.79844	9.26841	8.42843	9.57581	9.17512	9.22194	8.5148
10.9284	9.65448	8.5703	8.58666	7.52991	8.87534	8.07312	7.31807	9.39567	9.6085	8.96469	8.86722	7.51183	8.27603	10.1372	8.42243	6.9313	9.28131	7.30283	9.30354	8.42971	10.3096	9.14371	9.29917	8.62011	9.56189	9.3922	9.04628	8.72918	9.04787	9.18097	9.64837	9.6246	9.35649	8.48832	8.4437	9.43351	8.82486	8.98739	9.35068	9.68496	9.11208	8.80032	8.67428	8.08303	9.62688	7.71877	8.3725	8.7672	7.24705
9.82174	7.38314	9.6129	8.95341	7.59118	7.42857	8.25757	7.36949	9.66246	9.0986	8.71192	9.43702	7.43571	9.25998	11.0046	8.77679	9.11917	8.70868	9.51935	8.20886	9.39489	8.18497	9.185	9.45447	9.3124	10.1969	11.3515	8.72712	8.68601	8.05758	8.26899	7.06723	9.13563	9.19255	9.37715	9.17713	9.06416	7.56457	9.30579	9.12473	9.58968	10.0421	9.15795	9.57181	8.45502	8.73964	8.86828	7.36571	9.47731	8.5699
7.55211	9.93043	9.89472	10.2983	9.03022	10.2777	7.96964	8.07571	9.63619	9.37689	8.94142	8.68151	8.94167	8.01582	10.8664	7.90788	11.0883	8.14536	9.04722	8.66901	9.02098	9.03628	7.36899	9.3555	8.35878	10.3371	10.1141	9.20021	8.35468	8.72479	8.59291	10.4807	8.70761	9.16351	9.17417	9.49255	6.94142	7.16988	8.72958	8.95508	8.82386	8.74119	9.16819	7.52929	10.1519	8.86236	9.06412	8.82059	9.14656	7.48731
7.12607	8.72628		10.8664	7.54753	7.36538	7.30179	10.5232	9.37212	10.4996	9.47749	9.31207	8.62875	7.29641	8.97472	8.92121	8.97716	9.16063	9.29834	8.39244	9.49792	9.06361	10.6197	9.38934	8.6318	9.22333	8.34269	9.379	7.77189	8.27728	9.24339	8.48524	10.1589	10.1971	9.30858	9.02394	8.3549	9.36585	9.47603	8.73317	9.32965	9.39192	9.30071	8.62403	8.27393	8.69923	9.02307	9.81589	9.03365	7.47885
8.97039	10.5516		12.3824	7.42014	9.36122	7.53084	9.65159	7.18384	11.2126	9.61588	8.81592	7.87532	8.40909	9.42002	8.82123	9.60352	9.36833	9.19188	8.2134	9.17257	8.96876	8.71635	7.70503	8.69212	10.5249	11.1144	9.35579	8.63202	7.43832	7.78562	7.13101	8.80297	9.41917	8.396	9.11619	9.43254	8.73801	9.1082	9.81911	9.409	8.99216	9.58102	10.0438	8.40688	10.4409	9.01519	9.27755	9.67323	7.35755
10.0874	10.2001		11.7486	7.72827	9.43492	8.95825	9.38981	9.09892	8.00356	7.53335	7.37292	7.25391	8.77626	9.07986	7.92425	8.6941	8.41869	8.63751	8.31716	9.59892	9.48557	8.24896	10.4166	10.3064	8.56601	7.84742	9.19712	7.65423	9.82519	9.12089	8.22639	8.58429	9.92595	9.31896	9.2683	9.55497	9.07569	8.89461	8.97427	8.86943	10.0397	8.34945	8.65449	8.12293	9.32788	8.58539	9.39923	9.52708	9.69968
9.43683	9.3791		10.6146	9.67608	9.39508	7.49851	9.52091	7.37376	9.47676	7.71735	8.87837	9.46425	8.23154	9.09703	7.49981	8.1517	9.03229	9.009	7.63523	8.28696	7.70113	9.25211	9.21622	8.72898	7.8361	9.21985	9.12361	8.84724	9.81384	7.10104	9.3839	9.65289	8.09423	8.54802	7.61349	9.44208	8.54667	8.23176	9.43422	9.33688	9.39141	9.28151	9.46821	8.80631	8.88865	7.77702	8.43719	9.66912	9.88592
7.31431	10.5977		8.64639	7.40439	8.27729	9.05351	9.21946	7.57484	8.84996	9.46333	8.9948	8.86117	7.36851	8.9241	9.1262	9.0038	9.53076	8.07134	8.24254	9.37548	8.77523	7.60773	10.3444	8.51406	9.39235	10.0119	9.86516	8.62373	7.1378	10.8899	9.5432	7.40049	8.89675	8.73997	6.81837	9.24336	8.93233	8.88043	8.99199	8.19504	8.63761	10.4944	8.49284	9.47738	8.7629	9.06455	9.40258	8.50888	8.38687
7.47713	10.431		7.80828	7.34867	9.12112	10.0457	9.54031	8.66454	7.41468	8.08009	9.62577	7.40694	8.58389	8.25795	9.20734	9.11167	9.01132	8.29278	8.08612	9.72079	8.97667	11.8299	9.62054	9.20246	10.4643	10.2123	10.4596	9.14056	9.11987	8.76254	9.45732	9.58492	8.66245	7.99717	9.1527	9.36333	9.103	8.35829	9.2846	10.0107	8.69333	9.33703	7.90789	7.54786	9.44074	7.2773	9.01277	9.37187	7.77353
8.15743	10.3365		7.13804	7.20467	9.56625	9.70881	9.77384	8.35297	9.67152	8.91044	9.48536	7.47283	7.03103	9.32792	9.16662	7.58335	9.44795	8.87494	8.47404	8.74728	8.70057	8.41203	9.31389	9.65151	9.07967	10.0267	9.44857	8.93617	7.6554	9.93285	9.18068	9.34644	8.1502	9.57676	8.9203	10.1011	8.97933	9.55315	8.78054	8.76389	9.33885	10.2504	8.31379	8.18663	11.7584	8.63179	7.86946	9.27622	7.5055
7.98038			7.95829	8.2391	12.1586	11.9826	9.37166	9.16717	8.1484	7.66697	9.7203	8.87264	9.56232	8.74639	7.95208	9.19384	8.89884	7.83164	8.85012	9.626	8.43998	8.80796	10.3347	9.85961	9.2271	9.30582	7.07063	7.71876	8.95401	10.2582	8.86386	8.65864	9.21213	9.14622	9.76264	9.97138	9.30906	7.7358	9.59699	8.74405	8.95603	9.38551	7.07175	7.94217	9.70283	8.9467	7.54618	8.94861	7.65905
12.5166			8.37411	7.63595	11.6689	9.43341	7.72045	9.15468	9.64691	8.80632	9.28024	9.46702	8.82052	9.13464	7.16072	9.05245	10.4463	7.10193	9.235	10.8862	9.36358	8.5375	8.97152	9.65292	9.4327	9.56677	9.49449	9.10463	8.53239	9.24611	9.94711	12.7245	10.0486	8.0131	9.65101	9.35033	10.3633	8.4536	10.2969	8.55166	9.16535	8.87359	7.18694	8.36071	11.9303	7.70519	8.44773	7.88586	9.86307
10.7167			8.34067	7.59479	12.1064	11.0412	7.37035	9.39289	7.56379	8.73732	7.71294	7.75322	9.80079	9.66315	7.83651	8.95538	8.36272	8.97357	8.24634	10.668	7.89654	9.33834	8.08776	9.46524	10.6397	7.4012	8.96465	8.29496	9.65467	8.6517	9.62678	9.82918	9.06514	9.0199	9.80474	9.62971	9.09157	7.29204	10.6838	11.1538	9.09579	7.22212	10.5829	9.54184	9.80399	8.74292	8.5922	8.03769	7.60746
8.38977			9.55884	9.1999	10.1221	11.3254	8.43722	7.43989	9.27425	8.24271	7.52039	10.1105	9.57927	8.28683	8.38915	9.27749	9.45989	8.69509	8.58059	9.40388	7.54448	8.61281	8.56707	6.93191	9.4222	9.38879	9.24025	7.78222	8.03855	8.60138	9.26929	9.90722	9.26083	8.64247	9.24982	7.33805	9.73226	8.86879	9.80533	8.96371	9.50079	8.43591	7.29888	8.77005	9.04074	8.43471	8.22307	8.70015	7.98934
10.6903			10.9144	9.78249	8.96568	8.61435	11.7792	10.811	7.81583	9.09192	9.47937	7.65722	8.84945	9.21446	8.64388	8.5639	10.4992	8.11523	8.06418	8.39463	8.49847	8.31668	9.85447	9.76514	9.34253	9.44117	7.63796	8.32851	7.37563	8.21198	9.30082	9.50152	8.65736	8.51442	8.63408	9.22103	9.5088	9.98181	8.96555	10.4616	8.52056	9.10358	7.86561	8.23753	9.69075	8.29609	8.54288	9.53204	9.55319
10.4825			10.7943	9.11361	9.2664	8.40403	11.0493	10.2462	10.8692	8.22697	9.32919	9.61594	10.1702	8.93996	6.90825	8.69809	10.0956	9.25834	10.3222	8.15045	7.37227	9.132	9.54167	8.6083	8.89702	10.7277	9.4667	7.42096	9.13314	9.3921	9.86757	9.33539	9.83122	9.77326	8.80237	7.01737	9.3958	9.56558	9.00491	9.02182	9.6383	9.83339	7.7312	8.41334	10.4719	9.44799	8.23208	8.21244	9.18283
10.3298			9.73653	10.4814	9.74449	8.0601	7.33515	11.9273	10.3766	7.81036	7.70418	7.05805	8.90063	7.53969	8.79019	8.0939	10.9522	7.8946	8.39645	8.08979	9.26478	7.63192	8.93506	9.55196	9.21324	8.74894	9.50302	8.89609	8.01999	8.82916	9.32473	8.56942	8.58225	9.53319	8.81789	9.11735	9.43132	8.50538	9.29314	8.4513	9.19641	9.22594	10.8526	7.4297	9.76715	8.91356	9.3624	9.72305	7.97702
11.8602			11.0677	7.6735	9.78387	8.35407	8.14139	11.038	10.4546	9.47273	7.49236	8.76451	7.53423	8.88087	7.72353	8.83386	10.078	8.7712	8.82519	10.0842	9.35589	9.93929	9.05975	9.65643	8.2726	8.8498	9.46728	8.37708	7.6043	8.20453	8.92155	9.17239	8.42008	8.82053	9.34884	7.2671	8.87121	9.58365	8.91909	9.21456	9.17307	8.74656	8.04827	8.26017	10.3214	9.74331	8.68099	9.19977	8.81644
11.0938			8.97603	7.50431	9.31592	8.95723	8.75694	8.88274	9.4351	8.2939	8.28188	9.20465	9.49141	8.2199	8.75653	9.50926	9.62369	8.52929	8.31755	8.5266	9.80835	9.23798	9.29534	9.88176	7.26758	8.92178	9.41275	8.79755	8.26926	9.40363	9.21773	9.42608	8.74387	9.4157	10.0045	8.95897	9.55974	9.36165	9.09234	9.6708	8.28531	8.47358	8.59178	9.08323	9.01379	9.87007	7.60873	9.41242	7.52086
10.4881			9.48633	11.5255	9.06655	7.35955	7.48942	10.4001	8.18814	7.52505	7.65644	9.39619	11.6942	8.9976	7.765	9.10598	12.2774	7.77524	8.27384	9.27298	9.41403	9.12705	9.20596	9.00443	9.31471	9.07511	9.47648	8.90685	8.14897	9.25968	9.13554	10.6425	9.34339	8.80507	8.03416	7.01391	9.99205	9.47995	9.0838	9.42324	9.12479	8.18547	8.67703	8.43416	10.2509	9.34637	9.2311	9.12808	9.05496
9.97526			10.7752	8.87562	9.26135	9.19456	8.36376	11.4754	8.62401	8.76611	7.391	7.48052	8.59797	8.50484	9.05711	9.64309	11.5507	9.39319	8.85065	9.33409	8.73697	8.41347	9.10753	9.29209	10.0577	9.36031	9.24484	8.05591	7.26531	8.17651	9.10952	9.84876	8.57749	8.87089	9.26106	10.1723	9.6039	9.22193	9.23099	10.1904	8.17228	8.42803	8.31425	8.81633	10.0566	9.28701	8.67553	8.91714	7.95389
10.1547			7.7275	8.17041	9.51248	11.3199	8.22127	10.6295	9.60461	7.72777	7.51217	8.17291	9.43375	9.14293	8.88839	9.41964	8.73427	8.57563	7.46593	7.7267	8.46201	7.44773	8.98107	9.66322	9.18259	9.18311	9.09877	10.1701	9.24318	9.28629	9.67537	9.29425	8.2759	8.27423	8.7325	8.38568	9.66323	8.90298	8.56363	7.59559	7.84096	7.40883	10.4743	9.01781	9.69626	9.85881	8.09307	8.60733	7.46552
8.02797			10.3493	8.79261	8.81637	10.8759	7.37022	9.67044	9.37599	7.37061	8.72735	7.30974	12.2533	9.13402	9.69278	8.66174	9.05675	9.11227	8.4454	10.1627	9.55749	8.37285	8.40112	9.58565	9.22445	9.49527	9.46042	9.52118	8.67108	7.96847	8.79898	10.0785	8.41045	7.80675	8.71499	7.35771	8.3145	9.31215	9.01076	8.68054	9.03018	7.5225	8.30185	8.45411	9.08877	9.58509	9.46634	8.37614	7.39587
8.8098			10.9638	8.76866	8.96767	8.11248	8.06101	7.065	9.50494	8.93629	9.03151	8.03677	11.3282	10.4191	8.4204	8.87035	8.16521	9.30058	8.25363	9.59827	9.41814	8.97107	9.44166	9.4966	8.19523	9.08226	9.20527	7.81789	7.48749	8.85219	9.24132	9.80408	9.07673	7.9448	9.19447	9.41997	9.23743	9.11008	9.08407	8.51981	9.5103	8.62498	7.94772	9.82662	9.53197	7.44287	9.66342	9.26734	7.514
9.15548			12.5508	7.13151	9.07373	8.06007	7.25518	8.42641	9.49813	9.24265	10.4739	9.30169	10.5068	9.73276	11.569	9.14125	9.51114	7.86396	8.07023	7.45837	9.59098	8.79097	8.90342	7.90291	9.428	10.3171	9.57184	7.99929	8.18794	7.59277	8.24119	10.3953	8.69395	8.29837	8.95671	10.2083	9.23584	9.1476	9.38056	8.51303	9.14115	8.93068	7.41154	9.69726	9.46956	8.16682	9.29294	9.64423	7.58964
10.7319			11.1352	8.55573	12.1527	9.77543	10.7697	8.76133	9.21654	9.46179	10.479	9.26911	10.8985	7.33466	8.24045	9.04248	9.40092	9.62037	8.38768	8.93431	8.39861	9.37178	8.19284	11.9074	8.75753	9.00733	9.45351	8.6048	9.30303	10.6767	9.56652	10.329	9.48561	9.10384	9.09029	8.35707	9.61772	9.12971	8.75246	9.50964	9.4928	8.1842	8.78146	8.55019	9.62675	9.03437	9.2146	8.36114	7.33085
11.6835			11.7349	9.38663	10.5057	7.49179	11.9951	9.60809	9.59462	9.31353	10.3954	9.09705	9.88873	8.35449	8.90133	10.1735	9.07361	7.98566	8.99734	9.04137	8.65751	7.71999	9.36105	10.1957	7.82199	9.75681	10.2469	8.01016	9.43487	10.3283	9.2542	10.5482	9.61034	9.02199	9.10162	9.85649	8.88169	9.36366	7.84179	9.44998	8.34856	9.54047	8.04795	7.94921	10.4851	9.15185	9.90164	8.90339	7.81874
11.9033			11.5697	8.27141	9.90695	7.95051	9.7889	9.60855	9.44503	9.20301	10.1268	8.6532	10.8321	8.77297	8.00153	9.03032	10.5961	7.08189	8.41659	7.00038	10.158	9.23147	9.48597	9.42678	8.96078	8.96858	9.26376	8.9804	8.25247	7.19005	9.76444	8.34481	7.37033	9.4008	8.24617	8.98878	9.31828	9.36046	8.3266	8.92296	8.67383	9.2174	8.90287	8.34535	8.95537	9.68565	8.27279	8.82673	8.13829
11.9445			9.5004	11.3063	7.18552	7.36644	7.88516	11.1305	9.42412	9.09823	8.40811	8.44629	7.39811	8.7333	7.91111	9.04299	9.53514	8.73204	9.31001	7.46404	11.5385	8.8232	9.23279	10.8276	9.17554	9.32681	9.37287	9.37133	8.92751	8.7243	9.15649	9.19677	8.25351	8.51538	8.73765	9.74892	8.6992	9.04294	9.16601	8.53397	8.85885	8.22182	8.72849	8.48606	9.15661	11.2182	9.57794	8.29214	7.38492
				7.19902	9.17706	7.63278	7.81657	11.6124	8.31681	7.48521	8.98656	9.09377	10.9961	8.96555	9.04838	9.21001	9.21694	9.05213	7.76573	8.19902	7.43052	8.54726	9.58217	9.32351	8.67251	8.77675	9.46359	8.93149	9.42066	8.27143	10.8983	8.85173	8.93803	9.74907	9.67951	10.1763	9.83208	9.28885	9.70773	8.64967	9.25181	8.93125	8.29652	8.95954	8.51599	9.57722	8.38065	8.5198	9.17366
				7.90689	9.38804	10.1795	13.0614	11.3596	10.0813	8.16423	11.2988	7.77233	9.47251	8.34164	9.04122	10.0116	11.0828	8.78634	9.19781	7.95379	8.30656	9.44016	9.35762	9.58364	8.25282	9.08674	9.19876	6.99788	7.22567	9.32784	10.8273	8.63546	9.20942	10.5404	7.30731	10.0579	9.01065	8.76824	9.46671	8.68715	9.87369	7.93125	7.72507	10.9413	8.35595	9.41201	9.22616	9.16963	6.79042
				9.08078	9.15307	9.55774	8.07757	11.4183	8.06318	9.35992	8.79091	7.75928	10.875	8.8846	8.31774	9.141	8.9856	9.0145	9.72413	9.0197	9.4046	9.52954	9.05449	8.72479	8.2697	8.47931	9.15214	9.41084	7.42287	9.77738	9.15989	8.85087	9.24518	9.61627	9.19285	9.87891	8.4847	9.26144	9.90954	9.42403	9.33079	9.32855	7.99212	9.25099	9.59309	9.42353	8.45562	8.95702	7.21911
				6.88599	10.3399	9.79945	9.36259	9.42803	9.32984	9.40182	9.53137	7.72839	9.49177	8.54263	7.82066	7.82019	11.3602	7.3497	7.48065	8.06138	9.34775	9.48427	8.3011	8.96801	9.89425	8.86821	8.42002	10.6342	9.22902	8.63146	10.2608	8.64296	8.41035	10.6983	7.21079	10.3629	9.18203	9.95379	9.88643	8.63534	9.10222	8.48598	8.50055	8.65347	10.2279	8.22206	8.83147	8.77136	9.82434
				9.21752	10.3632	9.72504	8.06819	9.13745	9.27759	9.99877	9.32011	8.17796	9.32841	10.2835	8.39819	9.22463	8.86788	7.53957	8.80622	7.66363	9.76469	8.99229	8.68142	9.35545	9.33864	11.1403	11.4822	9.41354	8.70609	8.04856	9.04351	8.79474	8.52459	9.85267	7.89393	10.7444	9.30331	9.23836	8.91469	8.91881	9.29371	9.04072	7.74046	7.75528	8.51116	7.44344	8.61356	8.78714	8.3513
				10.0921	10.0823	8.721	9.7981	11.2071	7.37166	10.1388	8.68331	9.25217	10.4366	8.00283	8.71617	10.7261	8.95647	9.51046	9.22075	8.40989	9.58353	9.95634	9.79288	9.63869	8.17895	8.85418	10.0042	8.43665	9.48693	8.86578	9.19811	10.8872	9.03027	9.36183	8.4107	7.41979	9.15688	9.24916	8.5159	7.61973	9.83318	9.26673	8.25729	7.48855	9.26531	9.1029	9.01283	8.42507	9.43011
				7.0937	9.15243	9.8501	9.20143	8.08928	7.55777	10.4207	9.43706	7.27188	9.08994	8.40996	10.2352	9.36574	8.54863	7.6483	9.22247	9.10211	7.71775	8.68504	10.0153	8.89288	10.5577	10.0105	9.24753	8.73241	8.63954	9.59226	9.85424	7.66679	8.86189	9.71712	7.31973	8.33315	9.2759	7.61504	9.73557	9.09515	9.49497	8.79938	8.5301	7.19343	8.51449	7.47109	8.59457	8.85791	9.6604
				8.596	7.17264	9.50739	9.55521	9.4192	7.28507	9.59232	7.28333	8.36212	9.32131	7.3967	9.37019	8.96362	8.59014	9.23694	8.3705	9.40772	9.65608	9.36741	9.43762	8.92013	9.09077	9.44721	8.64754	10.2975	8.69791	8.34734	10.3689	8.63637	9.55831	8.35438	7.31331	9.91746	9.31705	8.55695	9.12136	10.0624	9.52198	9.5454	7.99938	9.06578	9.87576	8.72484	8.61082	8.49915	8.29463
				7.53727	9.38985	7.30357	8.80318	8.87209	6.98568	9.52346	8.98076	7.49617	9.12094	8.39026	8.54658	9.86123	9.34176	9.59609	9.56119	9.44718	9.52884	8.00591	8.78571	8.98664	9.46275	9.28961	9.42969	8.57094	7.43826	10.4397	8.44906	8.46073	8.42489	11.0002	9.35716	8.99904	9.2564	9.11237	9.87151	8.85264	8.78324	8.989	7.6338	8.29872	8.50741	8.60636	9.22616	7.59586	9.46306
				7.75444	7.68569	9.47572	7.51276	9.70573	7.19235	9.2197	7.61578	8.11219	9.37671	8.3125	9.09262	7.93713	9.79406	8.82422	8.39601	8.54603	7.83623	7.77357	9.36784	8.69188	9.64215	10.2749	8.5094	7.89299	8.80911	9.52213	8.74378	9.1013	8.21077	12.0664	9.35156	9.38675	8.5776	8.60411	8.28795	7.42073	9.69436	9.02101	9.01443	9.41492	8.78467	9.22081	9.34985	8.52145	9.16463
				8.20398	9.6379	8.44619	9.45603	8.29283	9.22664	9.40241	7.73388	7.55731	9.67688	8.57656	9.38269	8.27495	9.78997	12.5796	8.60715	9.00077	10.6235	9.70049	9.32508	9.49266	7.8453	9.21659	9.24788	8.03209	8.20563	8.55959	9.24299	9.20884	8.18572	8.84348	9.36758	10.0146	9.30247	8.96377	9.08222	7.96975	9.34473	9.02014	8.08653	9.26619	9.56866	9.25156	9.15651	7.30255	8.45214
				8.06755	8.95968	8.65478	8.82023	8.30842	7.65474	10.0767	9.56351	9.46196	9.41669	8.86469	7.4726	8.07932	9.30911	8.15564	8.51034	9.87629	8.50676	8.24258	9.20287	9.83797	9.35455	9.71287	8.90713	8.63516	7.57418	8.40234	9.08263	8.5733	8.6384	9.82314	10.0883	8.22755	8.68909	9.23336	9.60397	9.28446	9.42788	8.69567	8.99388	7.78829	8.25163	9.18613	9.37994	9.32456	9.60648
				8.39724	7.50004	7.26237	9.02889	12.8472	7.43356	7.75016	9.03597	8.04127	7.43694	8.33192	8.499	8.5289	7.97547	7.48468	8.10267	8.59201	9.58618	8.80858	10.012	8.74956	9.50154	10.038	9.19373	8.93202	7.47525	8.44991	9.7786	9.53642	8.49198	8.4888	9.27787	8.49845	9.34193	7.19898	7.72088	9.2667	9.31739	8.66426	9.50975	8.76046	10.3846	7.63769	8.18146	9.40833	8.63738
				9.86215	9.96068	7.12197	8.88304	8.98877	7.26166	9.41835	9.54742	9.21031	9.4175	9.08536	7.561	9.48267	10.4111	10.336	8.86671	8.68847	9.69156	8.94285	8.90382	8.67765	13.4517	9.43504	9.09887	8.48764	10.9953	8.45212	9.07666	8.60309	9.0233	8.51755	8.6898	8.86052	9.31653	9.47983	8.00327	9.33224	9.40577	8.62904	10.535	8.3503	10.1495	7.59873	9.12945	8.2987	8.28916
				12.3864	9.1437	8.58768	9.03984	9.13705	9.3563	9.47392	8.77738	7.63308	9.78703	8.06508	7.27061	8.81017	9.65737	9.0347	7.84233	9.65239	9.39508	9.14568	9.15704	8.6532	8.22743	9.28737	9.24108	7.80357	9.16126	8.81696	7.78288	8.82065	8.66473	8.96845	8.08634	9.42557	9.75987	9.65934	8.45331	7.453	9.3572	8.13298	9.40715	8.63044	8.38394	10.6913	8.78059	8.04544	10.5591
				9.23968	9.95504	9.11776	8.69198	7.5921	8.38263	9.28099	9.87093	8.05591	8.52625	7.99297	8.13968	8.80641	9.39682	8.84089	9.56222	8.28303	9.21284	9.35023	9.73498	9.19195	8.4977	9.29167	8.66771	11.6032	8.56856	8.26764	9.31102	7.74002	9.50713	9.36735	7.53471	7.96739	9.39701	9.39903	9.21462	9.27527	9.37848	9.95645	8.44408	8.6694	9.55707	9.4342	9.70386	8.21869	8.66723
				9.30539	9.57456	8.50141	8.53762	7.22315	8.52516	9.06683	8.69593	8.09868	10.1057	9.62078	8.06791	11.0568	9.96689	7.37914	8.08249	9.01266	10.1138	9.33576	9.53036	7.95697	8.42902	9.34939	8.96305	7.94934	8.56416	7.87772	9.34396	8.31275	8.80975	8.92232	10.0198	7.60356	9.48177	7.67938	8.98945	9.09225	9.01255	9.08156	7.46203	9.49867	7.39009	8.98289	10.0661	8.51841	8.47472
				8.90545	9.10249	7.7576	9.02187	9.05516	7.96395	9.10353	8.79594	7.31729	9.31557	8.09684	8.21723	9.74335	9.59042	9.19575	9.07156	9.25534	8.32024	9.19392	10.5179	9.23852	9.33505	9.49776	9.19741	8.15374	8.41614	9.49727	9.17318	9.34494	8.67546	8.37359	8.589	9.19869	9.34743	7.60986	8.81372	9.3878	7.77245	9.13842	9.21107	7.42993	8.79965	8.3772	8.6145	8.02982	8.53656
				10.3276	8.79423	9.56368	9.48368	8.46642	9.645	9.41154	9.23618	9.23857	9.78831	8.49609	8.52497	9.85758	9.50759	8.63701	8.79087	9.29688	8.75909	9.02803	9.2503	9.34706	8.39517	8.47713	8.2806	8.03991	7.63993	9.27848	9.95452	9.886	8.55226	8.93933	9.43243	8.95078	9.26784	9.22887	9.28717	8.94507	9.2503	8.54761	7.8054	9.54119	7.11032	8.97759	9.28525	7.38577	8.57867
				10.6841	9.2707	9.67239	8.97358	10.3098	9.26251	7.09349	7.89869	9.23063	9.794	10.0825	8.24259	8.70491	8.56017	10.0106	8.37625	9.32422	9.61646	8.95593	9.23176	7.23011	8.89357	9.2525	9.26464	8.73377	8.68848	7.61237	8.34614	9.01707	9.30249	8.56938	9.32599	8.64929	9.01697	8.95066	7.31391	8.40795	8.66401	8.39911	8.8144	9.30601	8.94999	9.75773	8.77321	8.57556	8.40333
				9.79097	8.02085	8.43131	8.66907	8.60239	9.45158	7.08983	7.55685	7.71316	9.30922	10.8143	8.42912	10.8471	9.43275	7.95638	7.7933	9.44689	7.03022	10.4695	8.58565	9.59551	7.49937	7.87409	9.00386	8.76235	8.32898	7.91343	9.09837	7.18529	9.01404	8.74524	9.43759	9.32575	9.29099	8.0667	8.98425	9.22137	9.03983	8.8049	9.00571	7.63642	8.21362	9.40507	9.28888	7.33043	8.43109
				12.7442	7.82517	9.5724	7.72549	9.03368	8.22942	9.58314	8.91577	8.46987	8.98634	8.73724	8.82142	9.34061	10.5567	8.24652	8.85214	9.29676	10.3349	9.24739	7.98836	9.28768	6.87231	8.87159	9.05402	7.60019	7.79802	7.54563	10.3395	8.47066	9.17781	8.69942	9.77828	10.317	9.37801	9.56233	7.18704	8.88257	9.4677	9.00206	9.16415	7.68008	9.28846	8.10822	8.80185	9.27987	9.4332
				10.259	8.80447	11.0138	9.4406	7.08598	9.10764	7.41207	8.96796	7.53984	9.24228	7.82042	7.72031	10.7651	9.73245	8.6761	9.38815	8.3554	10.4115	8.90793	9.52577	8.05164	9.69528	9.84154	10.8879	12.2291	10.508	8.67606	9.40052	8.4198	9.13874	8.50549	9.90368	9.08875	9.25771	8.3031	9.17517	7.46421	8.87627	9.76696	7.74411	9.12855	9.62657	7.51951	7.4907	7.47219	8.47461
				12.277	11.4403	7.39627	9.53417	11.3328	9.08195	9.71449	8.77513	8.2578	7.66397	8.12332	8.35575	10.2725	9.59052	9.15518	9.06323	7.8252	10.3083	9.40975	9.29942	8.63236	9.7815	9.45565	9.47629	9.0199	8.50948	7.90152	9.3796	8.96342	8.94544	8.94823	9.5697	9.35729	9.2653	9.35556	8.98144	7.3915	8.52093	8.06308	7.92706	8.91753	10.1006	9.33983	7.34616	7.43991	7.98189
				11.9396	11.6474	9.25221	7.86137	8.02852	8.77328	9.25009	10.1044	7.4294	7.48629	7.92894	8.25826	9.61174	9.71561	8.36232	8.35238	8.74026	8.79645	10.0285	9.30982	10.0151	7.66856	9.51471	8.93833	8.05668	8.75486	8.51442	9.98028	8.26535	9.48335	8.86308	8.94126	9.70969	8.9967	9.20013	9.07414	7.51433	8.99515	8.50553	8.31394	8.74655	10.1715	8.90075	8.36126	8.45014	7.86765
				10.4313	7.20445	8.77109	7.81887	7.46349	7.55923	9.58311	9.29199	9.02178	7.89545	8.4492	8.17717	7.18134	9.17349	8.96724	9.09542	9.07258	8.65926	9.53824	8.37952	10.3767	6.91733	8.32114	8.84867	8.80285	8.22605	9.03106	9.3701	8.69122	9.04194	8.96204	8.7319	9.8708	9.36304	7.9589	9.4771	9.71687	9.13219	8.93868	8.67428	9.1369	9.50595	9.7555	8.92533	8.6483	7.51802
				12.5939	9.70955	9.03025	7.083	9.04163	8.11595	9.51656	7.32972	8.79563	9.95143	9.36093	8.85441	8.46292	8.68247	8.29211	9.04599	7.32123	9.58502	9.49252	7.98144	9.56808	9.74448	9.70965	8.35463	9.2667	8.32553	9.14874	7.96184	9.0468	9.28736	8.99602	8.918	9.02904	9.63722	9.2442	9.23019	9.11962	9.55104	7.65243	8.69827	8.93481	9.10154	7.23449	9.20628	7.44823	7.72848
				8.69818	12.2646	9.61402	7.50792	9.00432	9.54866	9.40951	9.55668	8.60478	9.47082	9.80561	8.40178	8.77474	9.11792	8.21138	9.03304	8.35078	7.59658	9.22639	9.44917	8.52541	6.9403	9.41553	8.62906	8.36257	9.25505	9.36297	9.50025	8.99164	9.14791	8.9174	9.45563	8.63057	8.83696	9.22557	10.0423	7.20701	8.30085	8.59981	9.16451	8.74735	9.82688	8.88211	9.01936	9.4205	7.39894
				9.09603	9.66203	10.0152	8.95281	8.87227	9.28613	9.33633	7.68924	7.38347	11.0807	8.46652	8.44451	10.1262	11.907	7.87452	8.80671	9.26415	7.58285	10.6635	9.33489	8.56101	9.39672	8.54674	7.85037	8.42433	9.15443	7.82229	7.89276	8.59494	9.70372	9.43381	10.4901	8.94781	9.48844	8.27719	10.1303	9.18372	9.4514	8.25116	7.6357	8.77238	12.2015	8.24779	9.81838	7.95607	7.26423
				7.41751	9.6801	7.81265	8.10226	7.14251	9.65925	8.70627	9.10991	7.46129	9.6245	8.99766	7.99157	9.70397	10.001	8.2888	9.24024	8.81573	9.46899	10.1726	9.27659	7.06885	9.56487	9.16241	8.81181	7.97371	10.0979	9.27907	9.21768	8.50028	9.39494	8.84562	8.88184	8.03293	9.27204	8.89136	9.64382	9.17216	9.22914	9.33737	10.4059	8.32922	8.8794	8.75313	8.41092	7.97444	10.7393
				8.41984	10.6038	9.7726	9.18124	7.70974	8.7359	9.02981	9.52616	9.9515	10.0462	9.18046	8.2553	10.4555	11.6724	8.05862	9.42152	8.73294	10.1416	9.30825	8.22247	10.3666	9.62365	9.3872	9.23549	9.11845	7.64417	8.84555	9.21429	10.2361	9.22467	9.38486	9.45556	8.06389	8.96376	9.38854	8.7724	8.66096	9.17371	8.92989	9.36644	9.25816	10.1111	8.80005	8.36968	7.84988	9.01564
				7.46322	8.87179	9.63572	7.56999	10.6983	9.14717	8.75191	8.69343	7.79145	10.4774	6.97564	8.15295	8.08187	9.47388	7.59435	9.10392	8.8399	8.35285	9.80762	10.2224	8.74564	9.38437	9.29912	8.62383	8.74624	9.06551	8.79956	9.55633	9.38255	8.30584	9.26088	9.44398	8.99583	8.95493	9.44926	9.02711	9.41361	9.90872	8.93902	8.93187	9.09681	9.21935	9.22483	9.09322	8.13163	7.5125
				10.0272	10.114	9.47228	7.84129	10.3563	9.63798	7.33243	7.93959	9.52063	11.7233	9.1263	7.65542	10.3478	9.06538	8.82419	8.8265	9.45762	11.0793	8.38819	8.63975	8.32435	9.65536	9.53022	8.36219	8.27829	11.2428	9.34767	9.38992	9.47513	9.44865	8.71338	7.63562	12.1204	8.27632	9.22604	9.37515	8.92803	9.38681	8.96846	8.99529	8.96067	10.5372	8.61395	9.24895	8.4289	7.36571
				9.54716	9.50992	7.49442	7.77684	9.82239	9.16185	7.03719	7.62266	8.89226	7.15337	8.32521	7.06062	9.87976	8.51591	8.1855	8.84647	9.52543	10.8936	8.89257	9.26444	9.46345	9.08857	9.57225	9.44342	9.34368	7.63651	9.11318	9.28787	9.73111	9.16145	8.44875	8.08089	7.22417	8.97916	9.32125	9.22848	9.38221	9.61005	7.73519	7.81384	9.62654	10.1001	9.36257	8.80696	8.24403	8.33919
				9.22768	9.64774	8.24594	7.36054	10.7397	7.82337	7.29591	7.21477	7.99805	8.35953	8.32126	8.20038	8.27662	8.10089	9.16428	8.83437	9.19576	9.51684	9.30162	8.26805	12.1266	8.44274	9.31929	9.65759	9.19007	8.18014	7.44533	9.00938	10.0242	9.35621	9.61837	9.49936	9.59282	8.83304	8.78918	7.33269	9.30621	9.38714	9.0615	8.73421	9.65996	6.96329	9.04827	8.93019	9.25323	7.60718
				8.45857	9.12015	9.56414	7.45165	8.85893	7.66036	9.54951	7.45427	10.4352	7.24249	7.88597	8.01853	9.65239	8.89172	8.61565	9.39719	8.22804	9.79593	8.72328	9.35756	9.81784	9.01242	9.49346	9.04152	8.94257	8.70187	9.53094	9.07265	8.97356	8.20561	7.3129	9.11513	9.44396	9.19635	8.86813	9.47576	8.94965	8.88189	8.36011	8.71499	8.50536	9.12594	8.22521	8.64692	9.25326	9.15481
				9.17246	8.62355	8.32142	8.79182	11.9376	7.36155	9.16349	7.32335	7.33934	7.4649	7.4435	8.90477	7.25458	9.95333	8.76967	8.31198	9.36634	10.2652	10.4275	9.36991	8.8338	8.2779	9.51169	9.26648	8.48504	7.634	9.18013	9.28268	8.35772	8.75937	7.72861	9.45902	9.32374	9.21523	9.33706	9.21677	9.7667	9.2073	7.57627	8.86344	8.76145	7.31066	10.5323	8.44925	9.66975	9.05477
				7.4557	11.2173	7.36292	8.3998	9.46813	7.78053	8.20271	7.64829	9.81458	9.46268	8.16353	9.35479	8.34757	8.4899	8.37157	7.89288	8.7025	9.92582	9.00901	9.13813	8.62139	9.59129	10.7604	9.65264	8.74433	8.15804	9.16717	9.15844	9.32368	8.82226	9.31986	9.36286	8.57152	8.50981	9.73477	9.16476	7.23518	9.20347	8.53604	9.48019	9.17007	9.88214	9.51499	9.37421	9.18649	8.17179
				7.08745	9.54725	8.08904	9.32224	10.651	8.78289	8.6936	9.7495	8.763	7.87712	7.27381	9.1309	8.49649	9.19386	7.58202	7.67579	8.24678	9.6754	9.33183	8.14868	9.44885	10.7585	9.22109	8.96027	8.64055	7.49715	9.34902	7.64172	8.21858	7.92806	9.2062	8.98163	8.98429	8.69553	9.35469	9.19584	8.67225	9.09404	7.64105	9.30894	9.4524	9.46762	9.96616	8.22095	9.16192	8.63002
				10.809	9.5021	7.53922	9.74425	10.3608	9.04727	8.14205	8.568	11.1424	9.13087	9.06393	9.60344	9.00896	11.0079	9.06061	8.45095	8.03389	8.8825	8.8634	8.99488	9.53663	8.94894	10.1643	8.99335	9.45194	9.59895	8.49274	9.32848	9.40804	8.78035	9.00309	9.41669	9.49111	9.41038	9.17859	10.1701	8.82998	9.31149	8.71116	9.7456	8.24722	9.65794	9.31868	8.87401	9.27155	8.12654
				10.344	9.19443	7.2902	7.293	10.8418	7.39366	9.23469	9.19959	8.3731	7.10724	8.14338	8.4501	8.15908	10.7667	9.06098	8.81869	8.87049	9.33301	8.95658	9.89685	9.45358	8.87586	9.53857	8.75233	8.72362	7.74317	8.55637	9.11915	9.83532	9.07225	9.38243	9.84608	10.95	9.0515	9.47533	10.8305	8.5731	9.14643	9.5623	9.13439	9.03176	9.20083	10.0892	9.38382	9.7643	9.28241
				10.3943	7.90205	7.68523	8.33075	8.59889	9.47806	10.1055	7.50181	9.77711	7.8317	7.39499	9.03209	8.74425	8.54604	8.59897	8.89196	9.19298	8.8696	9.16034	10.9996	9.43878	9.2161	9.27023	9.29818	9.49833	8.36764	8.90604	9.43822	8.79787	9.61905	8.97884	9.68485	7.89519	9.82056	8.72794	9.45639	8.20235	8.97235	7.64316	9.64924	8.13865	8.73062	7.21375	9.38953	9.40407	8.87415
				9.47271	8.41531	9.72149	9.18546	9.07795	7.88158	8.43288	7.92376	9.75356	8.94161	7.49334	8.47811	9.54313	9.17986	8.57986	8.72644	7.27381	10.2668	8.27545	9.97461	9.09783	10.4781	9.51696	8.63988	9.1916	12.2051	9.56724	10.1466	8.6022	9.4281	9.29363	7.2928	8.77847	9.8481	9.07107	7.93802	9.45631	9.5937	8.45205	9.65892	8.85072	8.71152	8.79973	8.12811	9.35428	8.78905
				9.06455	9.03006	10.4132	9.42519	9.712	9.29386	9.01043	7.52923	9.26651	8.96682	8.63604	8.41347	7.75736	8.13441	10.7162	9.43121	7.16937	9.05458	8.88497	10.2989	8.05697	9.21374	9.09745	9.39146	9.01129	7.88378	9.02829	10.805	8.95812	9.18041	9.05357	7.42781	8.26949	8.80423	9.35736	9.11251	9.43519	9.60994	8.37066	9.48835	8.49572	8.77587	9.01583	7.92699	9.29684	8.86939
				7.39592	8.60176	11.5494	8.18585	12.5523	9.74982	7.25342	8.7208	9.99931	7.48725	9.40488	8.72049	9.0418	9.30678	8.87928	10.1909	9.75324	10.4666	9.0544	8.74997	9.77703	7.93467	8.11626	8.35126	8.84628	8.00015	9.38739	9.36783	10.3196	7.97674	7.42682	7.73541	9.79705	8.78992	9.04291	9.53726	8.56375	9.31558	8.91973	8.54639	8.9091	8.80525	8.32971	8.95363	8.85184	8.2427
				9.81366	9.08821	7.20921	9.76354	9.18129	9.32475	11.0836	9.19254	10.0451	8.37512	8.23556	8.43569	8.68843	9.48596	8.89338	8.31054	8.78745	9.44789	8.81896	9.36558	8.13378	9.11519	9.18421	9.08157	9.07893	9.09215	9.2482	8.92735	9.63334	9.20136	8.80313	9.35926	8.35296	9.20863	9.62507	8.48932	11.5887	9.38555	7.2438	7.76746	8.38501	8.9158	8.79305	8.88584	9.16416	8.99528
				9.28578	8.27476	7.86538	9.17977	9.48754	8.97599	8.80243	9.19195	10.2801	9.77984	9.01562	8.77327	8.52723	8.61769	8.88682	8.65211	7.45219	8.58676	9.34445	9.3339	9.35146	8.83478	9.5243	9.06813	8.42192	8.76439	7.96094	9.06914	8.86474	9.57777	9.25709	9.40409	9.42592	7.73919	9.33557	10.5792	8.93346	7.38887	8.8882	7.45121	9.20548	9.1362	7.2325	8.1701	8.26888	7.84392
				8.17205	7.46695	12.0352	7.42242	11.1608	9.16672	9.56745	11.5005	9.94291	7.84802	10.301	7.91665	9.01464	9.73581	9.15572	9.04713	9.0214	8.79908	9.00121	9.45271	9.27458	9.65873	9.45571	8.67522	8.39264	7.87458	10.3417	8.51174	9.27291	8.25798	9.04195	9.04164	8.6076	9.03025	9.05983	9.4988	9.50267	8.90967	8.32723	8.95097	7.71464	8.04913	7.3184	8.56976	7.37376	7.44488
				7.63317	7.63161	9.74949	9.15231	10.224	9.39762	9.1768	9.62574	8.75613	9.88114	11.1043	8.75064	8.92293	9.36307	9.21557	8.79125	8.68149	13.2164	7.40749	9.42517	8.62469	9.25287	9.17663	8.48047	8.86817	7.54476	9.23518	8.99943	7.23769	8.76689	9.403	9.51016	8.79818	8.33206	8.50883	8.74775	10.2238	9.31959	8.36638	8.29053	9.06133	8.67864	9.23921	9.49576	8.66971	8.97435
				8.526	7.13904	10.1252	9.70515	7.21423	9.43687	8.43523	8.76677	9.84844	7.50594	9.82289	9.11419	10.8279	10.0893	8.81956	9.19299	8.0243	9.10759	8.74001	9.28191	9.64268	8.52952	7.99011	9.18529	9.04822	8.72331	9.10213	8.43488	9.63328	8.0391	8.09664	9.14879	7.77567	10.2808	9.39581	8.8135	10.1614	9.44665	8.05343	12.7824	8.41948	8.6723	9.1043	8.89817	7.21056	8.53656
				8.69783	8.17098	9.81481	8.47229	7.02305	9.60303	9.3046	8.65524	7.52442	8.39299	8.75792	8.6323	8.0886	10.4619	8.22908	8.65202	7.61611	9.38143	7.82775	8.7866	9.22166	9.33264	10.0931	9.73397	9.25137	7.80581	8.44234	8.63613	9.48975	9.19064	8.08046	7.57967	9.26907	8.54492	9.17789	8.37117	11.2295	8.23699	8.95214	10.4874	8.30221	7.41899	8.14639	8.07203	8.60796	9.04854
				8.2082	8.28987	9.46701	7.41417	8.67949	9.59813	7.58446	9.54913	7.63046	10.4681	8.32576	9.228	8.22269	9.0147	9.33712	8.61893	7.77553	9.49006	8.16082	9.44721	9.39492	8.78958	9.60562	9.21948	7.8231	8.44218	8.92507	9.0434	9.35331	8.68251	8.66197	9.0394	7.40408	8.30057	8.38349	9.42111	11.0312	9.22107	9.49776	7.63932	9.31137	10.0133	9.00537	8.35018	7.71611	9.1969
				9.74623	7.73573	7.65927	9.47608	8.87195	7.41681	7.82896	8.33158	8.70033	9.24956	8.08795	8.81135	8.95467	8.74822	9.46478	8.90495	9.31525	10.0356	7.63659	8.82132	7.94578	9.44661	9.28587	9.04419	8.32375	7.92247	8.8363	9.00694	8.96214	9.41045	8.73412	8.28034	9.53718	8.58662	9.47947	9.42189	9.32888	9.92786	8.96989	8.87902	9.70156	8.72315	9.27155	9.87368	8.76248	8.73301
				9.29071	7.52231	7.09878	8.67331	11.7478	9.5758	8.5251	8.71587	7.50769	11.6908	8.41075	8.79927	9.27623	9.22292	8.52275	10.0602	8.13348	8.82163	7.62135	8.50244	9.19766	9.35365	8.79024	7.69578	7.29068	8.2185	8.87544	9.80653	9.27924	8.5245	9.17624	7.54836	9.20097	9.71575	8.78704	9.62011	8.86865	9.41567	8.44547	7.88783	10.5302	9.87126	7.26951	7.75509	7.57196	7.28812
				9.59384	9.49245	8.04598	9.44891	8.82599	9.52783	8.53771	8.34337	8.65298	9.35893	9.22791	8.96289	10.3627	9.0955	9.29874	8.49257	8.4366	10.0857	10.8975	9.46266	8.8547	9.25653	8.81766	7.06328	9.27318	7.99128	8.84238	8.37852	9.14617	9.3222	7.95802	8.14054	7.66035	8.78799	9.17863	9.24541	10.3047	8.66444	9.31088	8.33728	8.53612	8.8369	7.03572	10.3996	7.68469	7.56269
				9.5591	9.13218	7.44447	9.34658	11.056	9.61689	7.90944	10.2534	7.76771	8.93117	9.11687	8.83308	9.25943	9.31414	8.90567	7.74369	7.67888	7.82184	7.8451	9.49893	9.22753	9.30669	9.65966	9.61572	7.52401	7.83592	8.53239	8.04695	9.29476	9.29159	10.273	7.64978	8.95402	9.66253	8.49917	8.83787	9.43174	7.92732	8.87604	7.81409	10.3099	8.63563	9.11305	10.2053	9.2684	9.36566
				9.24421	9.77888	7.70358	9.02287	10.5763	10.0099	7.22654	9.19936	10.2477	11.8541	8.73669	6.96949	9.42112	8.65176	7.85945	8.37211	9.11882	9.55075	8.81041	9.47039	9.18365	9.30945	7.75363	9.83768	10.1855	7.23675	8.50531	9.52436	8.81759	8.60615	8.8316	9.14153	9.86256	7.36133	8.66217	8.83371	10.1724	8.01618	8.89667	10.5828	10.2335	9.16994	9.06702	9.29343	8.90332	7.44288
				8.33421	7.80838	7.2861	9.21133	12.6318	7.96392	9.00861	8.45034	11.1513	10.6998	11.5649	9.42286	9.31012	7.5627	8.63829	9.13249	7.69748	9.46335	8.56703	9.21933	8.58359	9.86312	9.08484	9.38394	8.48697	9.58251	8.33219	9.2906	10.0873	8.6218	8.87475	7.34635	7.50925	9.37798	9.18607	8.6127	8.95701	9.06445	8.32938	9.351	9.27431	7.76387	8.45971	7.16551	8.08101	7.33551
				9.13231	9.22	11.1779	8.80047	10.1834	7.0348	9.57643	9.90267	8.55265	12.0263	9.26939	9.09431	9.71614	9.90211	8.46616	8.88726	9.38764	8.83334	9.23324	8.9503	9.18007	9.27693	9.16352	8.90294	9.50669	8.88997	7.40874	9.03774	9.18664	8.95937	9.48623	7.91851	8.91638	9.06444	8.87372	9.19237	8.71373	9.1724	8.92897	8.37331	8.5704	8.47499	8.4948	9.03327	9.3801	8.46499
				8.82891	8.82244	7.04152	9.55709	9.45688	8.54251	8.32098	8.47038	10.1658	9.26592	11.7662	9.55023	9.20906	8.73316	9.174	8.42484	9.65509	8.50842	8.61959	8.96564	10.4591	9.18664	11.0682	9.26381	8.55734	8.67034	9.47229	8.96144	9.51677	8.66498	8.40127	8.0747	9.53593	9.11979	8.46881	7.63507	9.29674	10.3159	8.92169	8.90096	9.18206	10.5689	9.91471	9.26828	9.33448	7.33539
				7.24902	9.68861	8.36836	8.83753	9.40378	7.60099	8.79307	7.67614	9.72724	7.88473	9.82989	8.84615	8.34488	8.19725	8.35389	8.50481	8.87087	8.66919	7.94114	8.69012	9.02546	9.16359	8.63292	9.34603	9.11808	8.57724	8.87145	9.34583	8.72419	9.47694	10.5571	7.66887	8.93048	9.35467	8.47965	8.68941	9.34833	8.69274	8.34874	9.00557	7.78321	9.86186	10.4187	9.22402	8.71469	7.41844
				7.91729	9.22637	7.246	8.36201	9.5914	9.00602	9.48908	8.89039	7.61667	9.85726	10.1143	8.56018	7.91323	11.2827	9.26455	8.79156	7.14219	8.49757	7.02944	8.6488	8.38862	9.18019	9.53757	9.23351	8.78746	8.27559	8.18094	9.85859	8.89789	9.01442	9.3856	9.35632	8.9507	7.68041	9.0655	9.39101	9.2455	7.8266	9.26482	9.09232	9.34935	8.19173	9.80758	9.61404	8.64379	9.36266
				7.81836	8.08278	11.9059	9.80665	11.4518	9.09308	9.14919	8.61651	7.35763	11.592	10.3867	9.26252	7.10633	8.45167	9.08315	8.66163	8.43532	9.27063	9.15908	11.4933	9.23592	10.0653	9.34263	9.71974	7.5678	8.98738	8.11373	9.42573	9.20236	8.73688	9.80127	9.29694	9.27612	9.18021	9.3969	9.54346	9.34275	10.5878	8.98072	8.5188	9.6193	8.66042	13.5915	8.71225	7.27118	8.13494
				7.81875	9.37249	10.9253	9.95895	9.45666	8.17074	8.71265	9.32608	8.40312	8.52624	9.28389	8.74949	8.788	10.0329	7.32051	9.07551	8.70113	8.62406	9.46175	8.85563	9.35483	9.20294	10.4213	9.55655	9.38412	8.41462	8.33477	10.0555	9.12221	9.28171	9.61995	8.65742	9.00051	9.48374	7.75016	9.10258	9.13916	9.07009	8.97718	8.41522	8.95761	9.56718	7.44831	9.02005	9.68715	7.72568
				7.41507	9.41538	8.41417	8.76397	9.59623	8.68653	11.1041	9.57296	10.368	9.77568	8.72997	9.63728	10.9324	9.46347	8.18525	8.99715	8.80831	7.90641	8.88677	8.99608	7.319	8.6512	9.74433	8.49358	7.9807	8.37638	9.52986	8.32251	8.83703	8.91107	8.96687	8.48125	9.18829	8.85021	9.35087	9.22442	9.89806	7.07706	8.18774	8.69749	8.52466	8.18089	9.63168	8.86672	8.58769	7.23622
				8.77177	7.86339	7.5995	10.1012	8.75392	8.70373	9.02205	7.9072	9.11416	9.67788	8.58965	8.27839	10.7604	9.28234	7.37572	8.9408	9.03852	7.99892	8.54017	9.65937	10.1001	8.9818	9.86866	9.52278	10.1335	10.0967	8.93323	9.80255	8.92886	8.84851	9.46377	9.76691	9.33394	8.99604	9.24813	9.42454	9.87824	9.48359	9.32643	7.58216	9.0718	8.41246	10.8006	8.99314	8.00644	7.38615
				9.12044	8.57239	7.31898	7.61176	9.20281	10.1458	12.9583	8.2068	8.48054	9.84355	8.65134	7.93409	9.61653	9.97574	8.89954	8.73381	8.68187	9.25132	8.04772	9.63161	9.68304	7.26353	6.86244	9.17277	7.60331	8.34863	8.69702	9.19415	9.06052	8.71612	9.16602	9.461	8.54872	9.24457	8.86769	9.33021	10.1549	8.01053	9.01376	8.96258	8.01212	9.40232	7.74939	8.54167	8.24225	8.57181
				9.64864	8.14481	10.1302	7.59118	7.85043	9.18116	9.71211	9.06701	10.8357	7.81121	9.15016	9.07746	9.861	9.76792	8.94252	8.77	9.31818	9.17163	10.5705	8.42134	9.2762	8.67527	10.9546	9.69172	11.7319	8.89655	8.3651	10.8461	9.74451	9.11268	9.54092	7.06964	8.95695	9.03275	8.56587	9.22093	8.73691	9.7442	7.70196	10.1841	9.22068	8.98594	7.16322	9.02484	9.10577	7.16149
				8.88565	9.51591	7.89652	9.19983	9.36501	10.2736	9.10809	8.41349	8.59069	7.09823	8.48866	8.85596	7.35831	8.91762	8.12632	8.95648	9.27762	9.17812	10.1672	8.31204	9.31078	9.20366	9.59857	9.15774	7.44136	8.6142	8.31116	9.65444	7.54078	8.90028	9.24943	9.28118	7.66267	9.15875	9.24263	7.28549	9.32362		9.19086	7.75077	8.77582	9.21895	8.55076	9.62323	8.65229	7.10016
				8.27798	10.6222	8.04708	8.98238	9.46526	9.48461	8.23148	8.65108	9.56074	7.4179	8.02717	8.41957	10.819	9.00717	9.16533	8.40443	9.45054	9.29714	8.90408	8.1003	8.5377	9.41342	9.6599	9.38144	8.55402	8.25781	8.47198	9.15814	8.95811	8.29175	8.87553	7.38419	9.3598	8.75328	9.34301	8.30469	9.78428		8.46494	7.9456	7.96094	9.20001	7.6298	9.36216	9.16197	8.87127
				7.63716	11.91	9.51489	8.10024	9.68102	8.38324	10.3052	8.47205	8.97116	7.52029	8.83009	9.368	6.94831	8.86783	11.0166	7.23948	8.83575	9.19227	8.64173	8.62481	8.79966	6.90267	9.93179	7.5108	8.46652	9.07617	8.41195	9.28733	9.46226	8.85078	7.78459	9.24148	9.18352	9.15218	9.04258	8.68939	9.59736		7.55328	8.57465	9.33926	9.13	7.29263	9.36448	9.08149	7.36592
				13.0982	7.56781	9.4443	8.45399	9.16055	9.12817	7.52872	8.9593	9.89918	7.51196	8.84995	9.11498	9.07076	9.15149	8.96795	8.8178	8.64364	9.21756	8.43088	8.77046	9.2997	10.0705	9.92066	9.50436	7.34958	8.41143	8.57957	9.40182	8.48773	8.652	7.8826	9.36104	8.03863	9.27988	8.90049	9.57621	9.7309		8.17103	8.36222	9.07827	9.29302	7.61888	9.37039	8.8201	9.05548
				8.12143	8.48902	8.95003	8.22292	7.45748	8.69461	7.6143	10.2967	8.06334	9.20076	9.62209	8.128	8.06902	9.33262	7.5937	9.02691	8.05274	9.3984	9.17887	8.67615	8.8153	11.0256	9.65319	9.02351	8.20005	9.29822	8.84375	6.84074	9.32217	9.3069	8.74276	9.42924	9.4458	8.69998	9.35125	7.72948	8.69922		8.28088	7.452	8.95327	9.32264	9.13212	8.35608	8.86804	7.73223
				7.67325	7.42712	7.88297	9.38141	7.3697	10.4131	7.13365	9.54675	11.1276	9.00273	9.36324	7.00885	8.41607	8.80078	9.32448	8.51534	8.59952	10.3037	8.41178	7.94322	8.97193	10.0821	8.36261	9.32744	8.76563	9.05564	8.63415	9.32637	8.31592	9.11972	8.55959	8.03601	10.184	9.30032	9.38994	9.07123	9.55894		7.79203	8.67337	9.02445	10.061	8.8371	9.01471	8.47364	7.82603
				11.1982	8.23971	9.37961	8.45141	7.26644	10.0054	13.5145	9.56931	8.76437	9.58707	7.99687	8.70325	7.67265	8.80981	8.64065	7.85544	9.30311	8.99335	9.70505	7.52091	9.22616	10.2035	8.41131	9.39866	9.66843	8.87559	9.45047	9.26447	9.74282	8.81873	9.44605	8.55742	8.25888	8.93225	8.06144	9.25214	9.30943		7.41007	8.67607	8.47993	8.69337	9.7223	9.38352	7.38697	7.50864
				10.5329	7.94948	9.31121	9.1038	7.3541	9.51316	9.79767	11.3256	11.4351	7.31359	7.3586	9.31603	8.35966	9.83013	8.84571	8.43108	8.93325	9.97165	9.75662	9.34261	8.23416	9.28884	8.97311	9.2834	9.20025	9.06166	7.70275	9.68822	9.45213	9.22799	10.9147	7.64594	7.9471	9.245	9.46482	9.19837	8.65408		8.05716	8.49139	8.33975	7.3942	9.50703	8.801	8.1662	8.99879
					7.01169	8.73642	8.456	10.3858	9.32986	9.84667	11.0182	7.65974	9.33866	8.46313	6.99334	9.08217	9.02071	7.85555	9.52978	8.14629	10.0259	10.8066	8.67329	9.24106	9.89339	8.85608	9.42311	9.12142	7.99408	9.37314	8.45463	9.83149	8.92879	8.30198	8.15406	8.06778	9.19538	8.61842	9.00183	9.20536		7.69591	8.59809	8.28949	9.88607	10.3126	9.3208	7.58765	7.59184
					8.36928	9.01159	9.05843	10.4053	11.0469	9.24345	7.20611	8.90821	9.44478	11.704	8.90984	9.05144	9.36056	6.99849	9.05124	9.02789	8.73162	10.9642	9.02723	8.85322	8.25427	9.60497	8.93458	8.72558	9.06412	8.44087	10.5551	8.67312	7.20249	7.40614	9.38738	9.43653	9.62465	8.61533	8.40127	7.75889		9.03803	8.52589	8.81476	8.96185	9.5616	8.68267	8.03519	7.66318
					7.92967	9.04931	8.00746	8.99359	9.05314	7.54966	8.63429	8.5567	10.0873	8.39947	11.2469	9.62917	9.23786	8.29611	8.33058	7.76068	8.03465	11.5791	9.1872	7.90375	9.67341	9.13368	8.24762	8.50551	9.07788	6.97565	9.54473	8.06849	9.12267	8.37755	9.0573	8.15284	9.41547	8.9976	9.55588	9.41522		9.22196	7.01742	8.18312	9.18282	7.49815	8.65092	8.00211	7.62692
					9.38201	9.15654	7.69579	9.3893	8.55171	8.05275	10.1126	8.64738	7.60649	8.26178	9.07596	8.56147	9.45178	8.41702	8.95293	9.9242	9.21322	11.5665	9.03588	9.72045	9.24582	8.33566	9.00767	8.98477	9.41088	8.57214	10.715	7.39297	9.07568	9.56289	9.82345	9.70899	9.32433	9.34626	8.47149	7.30961		7.94749	10.8522	9.46437	9.46079	7.77	9.10052	8.40202	7.54229
					9.13623	9.45206	7.42118	9.52199	9.35581	10.001	9.87604	7.76975	7.24502	8.77359	8.73035	7.97372	8.93394	8.67075	7.71241	10.3684	7.15973	9.35623	9.35581	9.81744	9.1417	7.67691	8.79295	8.46425	8.02145	8.68546	9.64207	10.1767	9.42461	8.75791	9.3421	9.37355	9.18831	9.45097	9.54632	8.89145		8.5274	8.21272	9.01421	8.11914	9.41955	9.1643	9.00268	9.05946
					9.25128	9.33703	8.58775	9.28381	8.36184	7.3087	9.90507	7.34566	7.28897	8.72614	8.4126	9.35981	7.97927	8.89187	7.95203	9.84042	7.25906	11.537	7.89308	10.9543	8.21015	8.80589	9.46482	9.21216	9.40594	9.34598	8.55228	9.15	9.03442	10.0685	9.22448	9.28413	9.07099	8.8764	9.66011	7.85735		10.3978	8.21391	9.10454	8.9084	8.44163	9.20824	7.63221	8.90628
					12.2535	7.30565	7.31657	9.42023	9.54303	9.49171	7.47326	8.88516	13.5497	8.27107	8.45501	8.89607	7.72491	9.08933	8.69883	9.39512	9.08827	12.0762	9.11327	8.98877	9.3188	9.28253	9.01585	8.3535	7.67747	8.06752	10.3043	8.86088	9.36162	9.06109	9.39237	10.3887	9.36617	8.74722	9.30775	8.32548		10.184	8.97555	8.70759	8.49482	8.22102	8.39166	7.33099	10.0664
					9.35048	7.6943	8.24094	9.61567	9.40501	8.13088	9.68478	9.10654	11.2216	8.37875	8.06052	9.205	9.49036	8.64163	9.36199	8.11319	9.11003	8.61303	9.27674	9.82181	8.189	9.65551	9.46125	8.60261	8.56502	9.43392	8.97776	8.53251	9.32188	9.68602	9.14095	9.16991	9.44918	8.53336	10.4214	7.34129		8.26298	8.73454	8.80612	8.14355	9.76471	8.51007	9.52926	9.20691
					10.6495	9.35338	7.56407	8.82703	8.34244	8.83374	8.70674	9.46198	7.86005	8.27017	8.14921	7.39794	10.3396	8.30944	8.90554	9.10887	8.12896	10.5874	8.21552	10.0565	8.67169	9.32822	9.45137	9.04423	8.34527	8.33224	8.98445	8.14134	8.97985	9.13359	10.1248	9.24866	8.05037	9.33055	9.35936	8.02401		8.16855	7.33265	8.50352	8.30114	10.1609	8.93707	7.40301	7.52061
					10.6463	8.51036	7.02424	9.31733	9.48757	8.28772	9.03041	8.69458	9.20026	9.01456	8.97581	9.28803	9.09166	7.10948	9.16672	9.77101	9.33121	11.9448	10.3858	9.88991	8.07948	9.41081	9.54251	8.15583	8.12495	9.37567	9.54253	7.82269	8.38707	8.18376	7.4197	9.49557	9.24987	9.19124	8.99355	9.15966		8.56701	8.93202	9.07322	9.20297	8.46485	8.29208	9.52252	9.57894
					12.3844	9.24788	9.45216	12.7222	9.12845	8.55801	9.69996	7.87585	9.5014	9.11962	10.0738	8.25442	8.99279	8.9478	8.56838	9.07279	8.88048	9.63798	9.15098	9.65457	8.88529	8.904	8.33891	9.87107	9.02398	8.18217	9.78234	8.90896	9.87664	7.47423	7.82262	8.88928	9.52621	9.46593	9.48149	9.18971		9.65147	8.47358	8.23962	10.101	9.44015	8.59864	10.1245	7.57755
					7.08148	11.5645	9.69804	9.54353	8.78442	8.29125	9.87423	7.24953	7.11384	9.68644	9.29714	10.2624	8.33767	8.71793	8.79743	9.39793	8.87769	10.5088	9.76248	10.0803	8.75792	8.3794	9.39334	9.22409	8.5634	8.84259	8.90282	8.86782	8.68457	10.7157	7.88379	9.08096	8.70721	9.65063	9.41594	9.16468		9.01685	9.16227	8.92195	8.33735	9.82191	9.331	9.741	7.33896
					9.29078	11.5474	9.74294	10.0878	11.4345	10.1529	9.5174	9.28894	7.25125	9.99535	8.19933	8.2042	8.7277	9.28718	8.63711	9.82892	7.32741	9.52069	8.81541	9.9759	8.8207	9.04592	9.44075	9.93587	7.53688	8.67247	9.91971	8.69667	8.88248	7.02771	9.28942	9.28813	9.0866	9.71239	8.99983	8.59836		8.43748	8.86448	9.38218	8.39006	8.76069	8.52262	9.54684	7.21182
					9.5026	9.16355	9.36369	11.1275	10.1389	9.28057	9.84461	11.8873	7.40658	9.64537	9.66422	8.69022	8.89487	9.30717	8.72001	9.60433	7.36858	8.1792	9.49892	10.3112	8.53515	9.79606	8.58006	9.2323	8.38177	7.82505	8.21516	8.97926	8.50977	7.41856	7.43032	10.003	9.22329	9.08695	9.56393	7.58847		9.25412	9.10182	8.31025	9.32442	10.0023	8.0885	9.32549	7.39164
					7.46468		9.56954	8.48694	9.16075	9.14757	11.4094	7.04975	9.06538	9.58939	8.01759	7.85541	9.36378	8.63191	10.3174	8.79633	7.31261	9.42291	9.22525	10.7568	8.53982	8.59574	9.49582	9.00603	8.7934	8.46033	11.7466	8.05137	8.68545	8.95998	8.6509	8.63581	9.50078	8.83831	9.15106	9.13987		9.37376	7.20956	8.5492	9.22506	9.11935	9.11745	8.41538	8.88852
					7.53833		10.281	7.36451	9.96065	7.80812	10.0841	9.20081	9.87642	9.2861	8.23912	9.2725	9.37594	8.50229	8.92282	9.51811	7.51319	8.46024	8.92551	8.79218	9.48562	7.84308	8.78381	8.83472	7.58386	8.73114	9.02993	8.73675	7.49537	9.67428	10.0006	10.6848	9.75112	9.44417	9.22249	8.5796		8.82833	9.8713	8.90495	8.10231	9.4318	8.76303	9.30637	8.75849
					9.84882		9.82526	11.1987	8.27783	8.52001	8.85637	9.46795	9.43709	8.95033	8.61035	7.82283	8.14789	9.07324	8.96154	8.51858	9.06644	8.92446	9.4078	9.41522	9.56631	9.02873	8.14286	8.21372	8.07475	8.49719	8.08092	9.36413	9.4198	9.36988	7.68715	10.2688	8.95159	9.07968	9.46539	9.1142		9.13479	7.99457	9.59538	9.00267	9.79352	8.86087	9.20257	8.35953
					12.2792		9.47817	11.4947	9.43828	7.31522	7.3161	7.6624	7.19838	8.88308	8.3561	7.38259	10.2224	9.00202	8.54128	11.6752	8.04601	7.79151	8.70759	10.0471	9.02712	8.62506	8.46542	9.64039	8.49734	8.45176	9.28112	9.16242	9.74579	9.91518	7.5955	10.9615	9.56113	8.68248	10.139	9.27614		8.95403	7.73945	8.83395	8.44969	8.49537	9.4154	9.6241	7.4138
					7.555		7.43804	10.5914	9.62303	7.74789	7.54576	7.76269	9.81043	6.92808	9.05067	10.5149	10.9716	8.0652	9.4279	9.92367	9.83409	8.76072	8.32774	9.43326	8.9307	9.67755	8.27298	9.82377	8.54879	10.7904	9.17549	8.82863	8.9247	9.53513	8.50069	9.90072	9.15947	8.78306	7.25884	9.3212		11.0205	7.65505	8.88484	9.23539	9.0502	8.95005	9.22897	7.68863
					8.38126		10.5838	11.801	8.11961	9.45104	10.1483	8.23377	10.3497	8.63336	9.22913	8.58343	9.3057	8.34956	8.45836	9.85881	9.76634	9.08061	8.77688	9.2847	9.46683	9.84025	8.47276	10.3251	8.84883	9.91467	8.90859	8.86033	8.35921	9.51211	9.3839	8.82613	7.29776	8.84475	9.54192	11.9331		8.99075	7.46949	7.99608	9.37061	9.14703	8.33928	9.51007	9.15251
					9.55355		7.5081	11.5902	9.60129	9.04581	7.98791	8.30451	8.67361	8.96783	7.65078	8.46052	9.74086	8.71184	9.27812	7.48357	9.46719	9.11429	10.0957	9.42315	9.26401	8.84079	8.95238	8.67893	8.10099	9.16634	9.45544	8.58101	9.64613	9.04085	9.20024	9.40399	9.13372	9.089	7.97662	8.15998		9.06997	9.69564	8.16481	9.40912	8.6654	9.35879	8.86239	8.75889
					10.0945		7.64698	10.435	9.38541	8.03325	9.86045	7.79386	9.49314	9.46245	9.08436	9.19214	10.1749	8.53456	7.9474	9.54756	9.51323	7.53004	9.40048	9.45298	9.4082	9.27491	9.14734	9.18078	8.9502	11.0738	9.28188	9.69932	9.17358	8.91234	9.38424	9.44013	9.16919	8.78131	9.47715	8.69734		9.35591	7.97736	8.31138	9.33706	9.6063	9.12106	9.54123	8.32705
					9.42105		9.43425	9.73554	9.3219	8.75872	8.34221	7.10482	9.6809	9.37253	7.3815	10.1388	9.85511	9.34701	8.93124	9.49062	7.97301	12.1071	9.48126	8.18521	9.75549	7.53943	8.13135	7.72948	9.67781	8.63948	8.53112	9.08535	8.52165	9.34538	8.73319	9.08024	9.14057	9.27267	9.75558	7.56876		8.04164	7.28913	7.65246	8.73	10.206	9.58019	9.50705	8.846
					10.401		7.32236	8.8651	8.46403	8.03989	7.34685	7.61945	9.64575	9.13486	7.7917	10.1211	7.20433	8.89242	9.12021	9.48914	8.58681	10.4705	9.20853	10.0071	9.7254	8.66033	8.76615	8.24947	10.1437	8.34798	10.0843	8.50202	9.39722	7.74566	9.18038	9.19284	7.55524	8.70413	9.40554	8.74481		7.78149	9.05327	7.70863	8.74509	9.2804	9.2798	9.45133	8.75025
					8.37832		7.75777	8.34295	9.28174	8.43186	8.95387	7.30202	12.1813	9.18886	7.30189	9.21368	10.075	9.15835	7.56167	9.43136	9.14275	10.8896	9.88526	9.61017	9.39304	9.19895	8.42978	9.45754	11.7368	8.00226	9.23891	9.21401	8.98475	7.31326	9.51009	8.45913	8.19062	8.9304	9.30087	8.32005		7.7932	9.17196	8.2746	8.82091	8.9475	9.3445	9.37782	8.506
					11.1936		7.35939	6.82348	9.67382	8.1574	10.1017	7.43248	9.02233	8.33409	7.89604	9.17273	9.17857	8.45402	9.17385	9.51298	8.56433	11.311	9.75796	9.29774	9.23676	8.88735	9.21258	9.17047	9.65283	9.58898	8.35165	8.75298	9.28857	9.29946	9.04037	9.45544	9.13818	8.98959	8.41265	8.82239		8.09761	9.43662	8.4846	7.25349	8.51974	8.98688	9.42461	7.49164
					9.95472		7.61692	8.54184	7.86169	8.42588	9.30579	7.08261	8.5504	9.22152	7.67435	8.93959	9.56134	8.33518	9.30827	9.27332	9.2074	7.39325	8.59043	9.27912	9.27421	9.94867	10.105	9.17239	7.18189	7.99531	8.91766	8.99616	8.75569	9.26773	8.04367	9.39079	9.31985	8.29824	9.35468	9.83175		9.16055	8.96498	8.90369	9.58186	8.84047	9.14044	9.11648	7.7862
					9.02714		7.22047	9.98239	9.39229	9.64693	9.16911	7.37882	9.04382	10.3752	8.66175	9.32565	8.73536	8.25449	9.25742	11.52	9.24498	7.29592	9.32646	9.563	8.11684	10.2841	9.74576	10.7271	8.77187	9.64962	9.21875	8.26924	8.74661	8.00137	9.43293	8.79804	9.40083	9.07114	9.24026	9.43012		9.15808	9.13752	9.05534	8.88053	8.27378	9.2676	9.89823	7.38331
					9.38873		7.25329	11.5393	9.6337	9.71229	9.17481	7.47358	10.0661	8.5517	8.7436	9.14712	8.2985	9.8827	8.75277	9.36517	9.16884	11.3774	8.05055	9.10431	9.29786	10.6297	9.59858	9.81295	8.61521	8.92689	8.89269	8.62971	8.47168	10.4238	9.62455	9.0967	8.97959	9.08586	9.0564	10.2016		9.08705	9.07708	9.27964	8.87412	8.8892	9.45829	8.11403	7.10224
					10.0797		8.08847	7.39649	9.35417	9.00188	9.24695	9.48025	8.2665	9.61033	8.5065	9.5406	7.59842	10.9723	9.32672	9.26681	9.53422	9.05873	9.25412	9.47731	9.29599	9.40934	8.58998	8.86943	8.72201	8.11253	10.517	8.81036	8.08329	7.65106	9.84423	9.37974	9.27913	9.45296	7.85999	9.27176		8.13431	8.91316	8.88227	9.04711	9.4464	9.95299	7.40016	9.25406
					9.12538		8.99178	7.677	8.11345	8.30102	9.7289	9.58928	10.2516	9.58158	7.73215	9.2835	8.22078	9.23082	9.2694	9.04369	9.34074	9.54666	9.39537	9.58267	9.23702	9.39215	9.35911	8.97846	8.76649	8.26892	9.5436	8.93315	8.22944	8.78309	9.80163	9.65795	9.26363	8.26182	9.80352	9.96842		7.76003	8.26205	9.53067	9.35998	9.40714	7.73549	8.53347	7.7576
					9.76921		8.85446	10.038	8.78985	11.3393	7.71632	9.4399	11.0731	9.54507	7.88961	9.48428	9.113	7.45436	9.27949	8.07768	7.98293	8.99325	9.08755	7.55487	8.60772	10.3983	8.96334	9.28307	8.37775	8.87361	9.0969	8.39964	7.53915	9.05116	9.81837	9.34279	9.15322	9.13771	9.4516	10.0212		8.51985	8.94708	9.43012	9.44168	9.19924	9.67424	8.68722	7.76861
					7.76319		7.81836	11.9525	8.87016	11.0985	9.47255	8.98233	10.0892	8.27822	7.70329	8.34774	10.9222	8.74892	9.03121	8.3716	7.39133	9.78899	9.95055	9.49964	9.58352	8.78533	9.57134	8.63823	8.9009	9.24064	9.20981	9.20658	9.47909	10.2038	8.00351	10.0259	11.5476	9.63517	8.97073	7.21477		8.09845	8.20798	10.6781		7.34753	9.09101	9.28177	10.4821
					9.05359		7.21093	9.65196	8.38428	9.2727	10.6342	10.0168	9.67785	10.1012	7.49202	8.91004	9.00712	9.39992	8.45986	9.63113	7.10326	11.6218	8.88771	7.41149	9.49407	9.18754	9.56039	9.6257	7.38264	8.50125	9.32186	8.88098	9.33474	9.58847	7.79015	9.24564	8.82941	8.7167	9.27425	8.81978		8.92067	8.64752	8.67855		6.91264	9.82103	9.11426	8.25396
					9.18426		10.9929	9.75165	7.98398	9.47537	11.2662	8.54702	8.89411	7.55491	8.48157	9.59855	9.46895	8.81903	9.94065	10.8816	8.10965	7.53598	9.71629	9.42737	9.66333	9.36261	9.39805	8.2528	8.73002	7.34399	8.92846	9.67283	8.89762	9.74135	8.29841	9.97666	9.53138	9.09093	8.93262	9.31333		8.141	7.69216	8.87776		7.6647	9.28004	10.305	8.7691
					8.86365		10.4434	9.51058	8.9526	9.67229	9.3802	8.94511	9.75651	8.41479	8.56348	9.18426	8.13026	9.34388	9.36365	8.34989	8.7748	12.226	10.1954	9.26373	8.83506	9.53089	8.38322	7.5536	8.20554	9.19163	8.16996	8.87491	9.09572	9.68995	7.45305	9.74417	9.84311	9.59848	8.08331	9.03308		8.05393	8.73889	8.91273		9.36573	9.47188	9.62332	9.07183
					9.07534		7.29394	9.17112	9.2693	7.33689	7.96148	8.48708	8.53993	9.7754	7.75096	9.88397	7.46675	9.25999	8.87696	8.976	7.17605	12.811	10.0466	9.42192	9.50596	11.0853	9.39145	8.17997	8.5737	8.82697	9.24804	9.10306	8.59551	9.28568	9.01794	8.81722	8.92841	8.47845	8.79874	9.66448		7.87191	8.47419	8.91023		9.29847	10.1587	10.0128	8.41413
					8.60692		9.78638	9.6008	9.69518	9.12956	9.40101	9.43451	8.96436	11.195	9.51065	9.24305	8.9399	8.66177	8.82546	10.1472	7.08452	7.44455	8.74444	9.41146	8.76711	9.13066	8.59946	9.20534	8.16755	7.19573	11.1924	9.34659	8.99803	9.43778	9.72819	10.278	9.40335	8.15406	8.95082	9.6689		9.24053	8.48369	9.5037		9.68874	8.88534	10.0183	8.84917
					8.90319		7.80468	9.54428	8.26014	9.5159	7.02258	10.0866		9.83874	9.3327	8.83461	8.75796	8.73787	8.05242	9.92359	8.00157	7.41466	8.57071	9.37592	8.61428	8.88438	9.34958	7.96686	8.9148	8.66885	9.67674	9.36554	8.30599	9.06564	8.59553	9.53882	8.15623	9.30134	8.90326	9.41971		9.12899	9.58998	9.41294		9.22996	7.86171	9.26796	8.81367
					9.35745		9.53009	9.01111	9.01128	8.92262	7.46316			7.89871	8.60611	9.15135	8.68636	8.75362	9.58725	7.78932	8.98778	9.8553	8.46728	9.07368	8.49056	8.78956	8.41136	9.02075	8.63726	9.1618	8.48095	8.11708	9.0286	9.29039	9.42981	9.68535	8.92883	9.5487	8.8237	9.12924		9.25814	9.20573	8.48977		9.30247	8.58807	10.3168	7.85583
					10.1078		8.03164	7.68687	8.67963	7.66985	9.30996			8.07479	9.14445	8.76815	9.42425	8.27337	8.42133	7.65027	8.23041	8.18238	8.90098	8.52411	9.23179	9.59014	9.38288	8.24372	8.00323	8.65828	10.0569	9.24885	8.39432	9.8395	9.74175	9.39374	9.43124	9.49615	9.13737	9.50751		7.77248	9.93136	9.04803		9.46744	7.56039	9.67889	7.65067
					9.16116		8.4532	8.62616	8.1098	9.13855	9.59378			9.82312	8.33274	8.50985	8.68449	8.96149	8.41989	9.3867	8.09086	9.82276	8.85272	9.44217	9.14057	9.41681	8.5292	9.22531	9.06981	8.15493	9.25713	8.35733	9.77773	9.36634	8.45636	9.40488	9.6279	8.47604	7.79266	9.06867		9.06901	9.28376	8.4336		7.41284	8.80595	10.1636	8.34547
					9.47182		9.35757	7.93793	8.9497	9.02469	9.59942			7.09443	8.90711	7.896	10.4779	8.99343	7.88342	9.39731	7.67688	9.86308	9.2875	9.36156	8.56239	8.47467	9.1028	9.29234	7.72021	9.14008	9.91547	9.19013	8.42154	8.78495	9.10514	9.03574	8.82283	8.70894	9.18172	8.12647		9.16454	8.50761	8.34373		7.52317	8.27495	9.50418	7.20021
					9.4086		7.23132	7.3206	9.19045	8.76041	9.58625			9.10659	8.54705	8.65908	10.6125	8.69161	8.73909	8.99347	7.25734	8.60808	7.25277	9.25659	8.96685	9.26229	9.29871	9.19652	9.54515	8.90675	10.5533	9.01917	10.3764	8.18695	9.34829	9.26581	8.59136	8.72755	9.42838	9.09685		10.2388	9.00902	7.02783		8.40202	9.60365	9.4226	9.67339
					9.60031		7.28477	7.83833	8.42893	7.85233	9.04407			9.0506	8.78744	8.07992	7.31496	9.13732	9.42254	9.3583	9.86665	9.25641	9.49144	9.68615	8.8958	8.23142	8.51687	9.11941	9.17829	10.2717	9.32661	8.97169	8.81372	7.20009	9.13156	9.87089	8.64301	8.65936	9.61217	8.28361		8.98325	8.11304	8.24725		7.82487	9.10781	9.29872	9.21669
					9.15861		7.01937	8.12397	8.42935	9.34819	7.91725			9.06137	8.9007	8.25586	7.40534	7.33776	8.57627	7.24957	9.07876	8.9956	8.27604	8.21913	8.97482	8.37834	9.34498	8.94077	8.58487	9.11838	9.40513	8.78817	7.84702	8.28962	8.74742	9.16099	9.55125	9.03138	7.62363	9.6306		9.4035	10.1762	9.19912		9.81746	9.75653	10.5978	9.44007
					10.3282		7.07589	8.04767	10.1413	9.24277	9.84576			7.98661	8.70573	8.08595	8.09795	9.12294	9.4264	8.40793	10.8226	8.82059	8.74244	9.36038	8.16447	8.47044	9.66056	9.17923	9.11966	7.70489	9.30216	9.46145	8.45886	9.05473	9.22723	8.84906	8.89169	9.25736	9.46668	9.45035		7.55994	10.1959	8.63741		7.86731	9.36116	10.1385	9.17172
					9.53488		7.13463	11.4111	8.52438	9.37033	10.7859			7.823	8.89723	7.58075	8.33025	8.08916	7.01123	9.24613	10.8245	8.94744	8.96321	8.16589	9.79062	10.1174	8.42852	8.48195	9.21444	9.65217	9.22211	8.74012	9.29129	7.96315	10.2942	9.92482	7.37463	8.86719	6.89461	8.33411		8.3014	8.84269	8.15231		7.42864	8.88716	9.32194	9.28751
					9.53361		7.66796	8.7804	8.87346	8.01931	9.50325			8.41237	8.86945	7.94783	8.1175	8.50272	11.1857	7.65559	8.7607	9.31396	7.88758	9.32321	8.40501	8.49877	9.57509	8.34598	8.56165	9.83685	9.36764	9.18898	8.83668	9.39016	6.82207	9.85074	9.16989	9.35685	8.98372	9.39385		9.49577	10.4416	8.41835		7.33211	9.46359	11.0755	7.48344
					9.99144		8.749	7.17326	9.50349	8.39686	10.2034			8.16089	8.73919	8.97273	7.40046	8.86174	11.0032	8.82359	8.40839	8.7537	9.35706	9.25582	8.40738	7.42592	9.47075	7.90954	8.30181	8.60534	9.02839	9.00285	9.43236	9.3121	7.29557	10.2247	7.53376	8.41483	9.29512	9.25484		8.81698	8.29764	9.22819		8.28202	8.31585	13.3872	8.11897
					9.58433		11.928	8.56443	9.07903	8.14839	9.50407			8.0738	8.05457	8.76654	7.70673	8.5353	9.94394	7.10958	9.05716	9.19407	9.43488	8.77137	8.44024	8.44728	7.19792	8.98466	9.59595	9.59381	9.5406	9.21303	8.9331	10.112	7.91262	9.94756	8.57518	8.09781	9.35338	9.90312		8.56683	8.70947	8.92745		9.05218	8.10015	9.66119	7.99222
					9.10367		7.603	9.64455	8.44598	9.23293	7.8124			7.30037	9.7474	8.57038	8.87806	9.61777	7.46333	9.32557	8.70393	9.12173	9.25226	7.45118	8.90522	9.53955	8.77822	8.58267	8.4834	10.1336	9.11181	9.18399	8.95146	9.39574	9.03124	9.62295	8.72083	9.59637	7.90369	9.6483		9.013	8.91617	9.25224		7.39558	8.81998	9.47689	8.08596
					9.24138		9.58902	9.57129	9.24637	8.84059	9.11912			8.56864	7.49992	9.00826	7.07493	9.18943	7.31006	9.22	9.03258	9.2033	10.3483	9.28295	8.46642	9.87097	9.21259	9.10355	9.09898	8.04611	9.16767	8.35895	9.42566	9.77878	10.8868	9.39443	9.42	9.32583	9.13401	9.58019		9.37427	8.71078	8.7776		7.51239	7.51354	9.29069	7.31472
					7.92452		7.6036	9.61864	8.17057	9.31507	9.31102			9.04368	10.9752	9.33495	10.56	7.48048	9.12245	9.12866	8.8241	9.44128	9.58475	7.27881	7.23532	8.77151	8.8143	9.99657	9.04795	7.68556	9.81318	9.48855	9.27046	9.52572	9.67547	9.78125	9.20325	9.33504	9.51021	9.43082		7.26537	10.2894	9.66362		7.60374	9.08517	9.54873	8.9382
					8.77972		7.85673	8.08981	8.63147	11.5937	8.50731			9.22152	8.03826	9.32141	8.36259	7.5946	9.23799	9.92856	10.0121	8.26008	8.95138	8.81926	9.272	9.2561	9.53853	9.19715	8.67835	7.46355	8.24121	9.96379	9.36351	9.25511	8.59136	10.4305	8.15507	9.26728	9.37906	9.11276		8.98124	8.36592	8.73301		8.65282	8.0803	9.2589	8.83141
					10.0743		7.25105	9.52918	9.41602	11.629	10.0842			8.94055	7.3786	10.6022	9.85929	7.58848	9.57517	9.17699	7.95396	7.57964	9.68933	10.1436	10.1157	9.5804	9.54166	9.13688	8.71637	8.86794	9.53846	9.33982	8.83238	10.0226	7.86071	9.40905	9.15168	9.38452	9.32954	9.46169		9.0226	9.89453	7.38737		9.49406	9.27976	9.40397	7.40762
					8.23399		7.83524	7.96932	10.5918	9.65373	8.64966			8.63796	9.2676	9.16023	9.37379	8.48415	8.29687	8.62525	7.25582	9.37026	9.62239	9.5371	7.41871	9.24754	9.24863	9.84322	9.14167	9.08581	9.50001	9.49985	8.91227	10.3688	8.24298	9.37459	7.27941	9.59448	9.33458	8.81487		8.64274	8.00814	8.71236		7.93083	9.32392	8.86906	7.26808
					12.1012		7.45541	10.6634	9.08305	10.8329	8.63852			9.04893	9.62899	9.82636	9.59935	7.53285	8.36746	9.31798	8.19302	7.44668	7.1917	8.9019	9.19869	10.0304	9.11475	9.29771	8.73557	9.32204	10.6803	10.3389	6.91726	10.451	8.51002	8.57556	9.55005	9.44654	8.8379	9.45103		7.79993	9.47908	8.74584		7.45958	7.52274	9.58774	7.81464
					11.0578		7.74623	7.37729	10.615	8.58935	8.79285			7.96502	9.22471	9.38261	9.16332	8.30219	7.43624	9.12114	8.96572	9.45597	8.63848	9.35087	7.77659	9.9407	8.82964	8.89337	8.92997	8.97695	9.26618	9.18457	9.25467	8.95489	9.14863	11.3002	8.90235	9.98039	9.81609	9.08453		8.77493	7.49751	10.8684		11.235	8.171	10.2478	9.61099
					8.68111		9.3786	9.33245	9.19326	8.18867	8.98321			9.77127	9.00724	7.60065	9.17978	7.9164	8.37666	9.15221	8.77152	9.41971	9.43601	8.82213	8.74913	9.46455	8.34717	8.9964	8.10379	8.54707	8.96725	8.83798	8.60301	9.52424	9.99395	8.31412	9.74169	9.39985	9.44925	7.82055		9.12791	8.80292	7.67908		9.57202	7.3531	8.90538	8.81108
					9.2323		9.3122		10.1961	8.69731	8.3414			9.45755	7.20535	7.82316	8.70208	7.66075	7.35234	7.62807	7.7782	9.32401	9.59394	8.41436	7.462	9.03774	9.33117	8.44943	9.3503	8.65715	9.22706	8.02349	8.13304	8.56156	9.98553	8.7318	9.03964	7.45804	8.7203	10.9074		8.79157	9.74263	9.28291		9.42687	9.32915	8.84632	9.15935
					9.43941		7.08441		9.0192	9.06612	11.86			8.80755	9.8542	8.53712	8.93266	8.69837	8.39641	9.45071	7.41028	9.24984	9.38598	8.94773	9.14595	9.95251	8.01104	9.3672	9.51653	7.59035	9.88564	8.01255	8.20407	9.67012	9.14946	9.34736	9.31268	7.25384	9.30934	9.07123		8.13838	7.34334	9.6433		9.58223	9.43756	8.72389	10.0117
					9.46942		9.04345		9.65468	9.91751	9.87842			10.0237	9.18275	8.53022	10.013	8.78556	8.79394	9.39427	8.58232	8.3502	9.36351	7.68872	8.30711	9.96887	10.3889	9.03445	9.06757	8.84976	8.35411	9.04654	8.35856	9.48644	7.95517	8.77821	9.20358	9.06937	9.45088	7.52304		9.44381	8.35523	8.86018		9.24004	9.21526	9.51621	10.3624
					9.35877		7.27151		9.27796	8.86423	7.67507			9.76209	9.14265	7.87938	9.37259	7.96838	8.84644	8.98662	8.54408	7.4856	9.72871	9.6563	9.21859	9.78749	9.56079	6.97241	9.34978	12.1415	9.63775	9.64878	8.62489	8.24793	8.76911	7.79332	9.81887	7.78269	9.00395	9.4193		8.9061	9.42491	8.92974		9.77953	9.17688	9.66881	9.44797
					9.41478		7.11519		10.801	8.85468	8.82555			9.74649	9.22959	8.73589	9.45708	9.0573	8.92827	8.38853	8.50398	9.29074	9.57447	9.00625	7.55584	8.91509	8.93772	9.83738	8.85583	9.50543	10.3036	9.53	8.68288	8.77862	7.87697	9.07894	9.01418	13.3776	9.27691	9.6665		8.48653	8.48141	7.13162		9.19754	9.48799	9.67426	9.4892
					8.98083		7.31965		9.95357	8.21786	9.59762			8.32447	8.47786	9.47603	7.04488	9.0224	8.787	9.49718	8.55326	9.31075	10.3409	8.27486	8.98357	8.42585	9.04651	7.26919	8.29166	8.82702	9.37483	9.62174	7.29485	8.32018	9.42954	8.99208	10.1024	8.79843	8.96759	9.53565		8.74426	8.85155	8.82535		9.11027	9.39778	8.78273	8.84309
					8.75413		7.95845		9.86176	8.44448	8.50167			9.0647	10.0631	11.1505	8.69382	8.08507	8.14706	8.89325	8.80336	8.55143	9.77413	8.23017	9.55637	9.8039	9.06141	8.63563	8.40488	9.5025	9.10817	9.53942	10.0339	9.12506	9.70839	8.73291	9.36525	9.5579	8.64459	9.70108		8.22339	8.09919	7.86509		8.49723	9.23728	8.16655	8.29092
					9.42132		7.41857		9.12451	8.83893	8.40081			9.08467	8.631	8.01277	10.7069	8.45496	7.94425	9.64848	9.11822	9.1098	10.3013	8.20262	9.49585	9.02626	9.5113	9.45697	8.75127	8.48083	9.45929	9.09271	9.76808	8.63756	7.67829	7.93353	9.35449	9.3664	8.45786	9.13213		9.01679	9.33885	8.85844		7.58713	9.14989	9.47617	9.43494
					8.59323		7.80492		9.93363	8.76859	9.49156			9.28438	8.61994	8.45764	9.08563	7.27307	8.46512	8.93146	10.3705	9.17982	8.6981	10.0312	10.1218	9.84157	9.7668	7.63866	8.83224	8.93924	9.39193	8.51223	9.22697	8.60008	7.8754	9.53924	9.33352	9.2795	10.6266	9.0939		9.30184	7.96212	8.0969		8.30542	9.32093	10.027	8.56287
					8.45233		7.59047		8.35229	7.41846	10.4838			9.90576	7.79211	8.67667	9.62806	8.2927	8.81938	9.28046	9.84024	9.39401	8.71279	10.2507	11.0595	9.58249	9.27678	9.02104	7.6587	9.31631	10.9531	9.70879	8.7458	8.47048	9.01256	9.51353	9.40179	9.7334	8.85664	9.63986		8.30567	9.36458	8.36242		10.3785	9.25815	9.44888	8.8071
					9.26713		7.19085		8.83626	8.9455	9.17826			9.5137	7.68617	9.13995	9.63275	7.96652	8.2132	8.92834	10.6049	9.60916	9.09178	8.49844	10.9106	9.40383	10.5292	8.72871	8.26749	11.3717	9.72106	9.48361	8.71305	8.90138	8.79427	9.4057	8.67798	9.31579	9.51314	9.26634		9.35447	9.18463	8.51107		8.19723	8.54215	9.35878	8.54841
					9.10366		7.08729		9.43399	8.47928	9.07099			7.4587	7.88872	9.0966	9.36505	9.11491	8.81653	8.70112	10.3522	9.61551	7.40195	8.84129	8.59378	9.25098	9.43698	8.76013	9.69373	8.70717	9.1317	9.49827	8.10505	7.09984	9.1565	9.68373	9.31329	9.27936	9.62736	10.0599		9.51892	7.83365	7.63909		8.50036	8.88287	9.5545	8.36886
					9.45309		8.14024		9.24964	8.86217	9.28433			9.95042	9.10857	13.5358	9.34334	8.20526	8.62857	7.29864	10.697	9.42803	9.12075	8.82912	8.79081	8.99563	9.19715	9.75521	8.99602	8.71503	9.36334	9.59252	9.00844	7.2888	8.86308	8.41415	9.15064	8.56038	9.5961	9.48947		8.46242	9.31564	7.75678		8.07232	9.15492	9.24026	7.85716
					9.38375		7.48737		7.85134	8.81893	9.33848			8.02667	9.31443	9.33818	9.37537	7.67421	8.53369	7.52914	9.54747	9.03725	9.15162	8.74186	9.84762	8.81552	9.14003	8.46105	8.62623	9.55831	7.47655	9.54389	8.92394	8.04762	9.81843	8.67993	9.2065	9.60859	9.1526	9.74633		9.83237	7.05975	8.43506		7.87331	9.57938	8.89613	7.97599
					10.4569		7.21458		10.0808	10.2567	9.66028			9.12358	9.51099	7.84797	8.28217	8.18671	7.99338	8.54217	8.58081	8.53924	9.46056	8.22026	8.59683	9.76325	7.80335	7.95383	9.18898	8.76806	9.15009	9.36152	8.63383	8.47815	8.97051	8.74489	9.23205	9.74272	9.3379	8.92644		9.39204	8.13456	9.28347		7.57596	9.63238	8.81614	7.34147
					9.60506		9.40291		11.0314	9.05424	7.17965			8.1457	8.35986	9.14054	9.07463	8.88911	9.51095	7.7937	9.34842	7.92899	9.12162	9.0955	8.93841	9.24428	9.39054	9.08403	8.26377	10.4104	8.72089	9.03819	9.15531	8.76505	8.96806	9.82621	9.03113	7.10605	8.42387	8.62286		8.81178	7.17399	8.69462		8.58542	9.3154	8.7742	8.91485
					8.01428		7.10596		7.4068	8.35178	9.22723			9.28927	8.29256	9.36915	8.97133	7.45579	8.33746	8.78931	7.85358	7.41279	8.58853	9.14455	9.2361	8.79628	9.68339	7.99804	8.15702	8.4664	9.33634	9.45689	8.75964	8.74691	9.46565	9.58455	9.37827	9.0592	9.16539	8.77036		8.61249	9.43968	9.28906		9.04317	9.37771	9.27465	8.82348
					10.3512		7.14589		10.1266	7.19429	9.02533			7.88333	7.46447	8.69618	9.37217	8.70079	8.41324	8.66843	9.23062	7.22163	7.9777	8.88921	9.49612	8.71866	9.5756	8.86666	8.62009	8.81104	10.015	7.12432	7.61721	9.56649	8.83541	9.10207	9.18921	8.71243	8.31182	9.32359		8.83998	8.40459	9.20871		8.05674	9.31969	8.91475	9.2013
					10.613		7.58683		7.97706	7.87292	8.07888			7.61606	8.49172	9.46814	9.3614	9.84304	7.97757	8.60119	9.46073	9.43735	9.50129	9.23219	8.83712	9.57984	8.7053	9.74494	8.70098	8.67382	9.57508	9.86739	9.09725	9.44539	9.00047	9.02294	9.00195	9.23724	8.98132	9.31039		10.5712	9.20147	8.38034		7.50275	9.52358	9.51059	8.99514
					11.2644		7.359		7.24379	8.64897	10.0582			9.00445	8.61636	8.34375	11.0555	7.14242	7.56534	8.38444	9.21256	9.52419	9.1681	10.0639	9.16084	9.49351	9.03307	9.12296	8.13163	8.63533	9.73249	8.50422	8.98477	7.868	9.30375	9.34581	9.06657	10.0254	8.72261	9.69784		9.03219	8.83926	8.96605		8.09667	9.51474	9.35519	8.85643
					10.9022		7.27669		9.12954	9.66743	9.58849			8.01813	10.0239		8.87899	7.52068	8.19932	7.4937	9.29272	8.7403	9.14374	9.13118	9.89015	9.52622	9.26458	10.4715	8.1341	10.0825	10.0987	8.2539	8.77182	9.68938	9.25176	9.56236	8.88367	8.98163	8.70556	9.09247		8.09647	8.91166	9.55568		8.51828	8.7317	9.12296	9.23947
					9.65689		9.39039		7.39541	8.76301	9.44963			8.38418	10.8711		7.10642	8.15467	7.71051	9.55689	9.74376	7.57859	9.40859	8.73747	9.47647	10.2609	8.97371	8.43357	8.47754	8.44738	9.36192	9.12871	9.25538	9.49166	9.3267	8.81542	9.62259	9.3245	9.41603	9.13864		8.73207	8.73462			9.28446	8.02701	8.34515	7.607
					11.8276		11.9353		9.36189	9.52844	7.05016			9.06586	8.95006		9.01125	9.96661	8.43396	8.6925	9.41749	8.87179	9.17244	8.51118	8.54064	8.87847	8.68418	10.328	9.33436	8.50938	10.136	7.82595	8.82378	9.07999	9.08404	8.87932	9.19387	9.55802	8.63114	8.98321		7.20719	9.17195			9.17696	8.20563	9.0977	7.80399
					12.3361		10.8711		9.43839	11.2335	8.24466			8.46809	10.9006		8.50377	10.3343	7.99468	7.22098	9.5389	8.22067	9.4231	9.78623	9.12079	10.1017	8.49703	7.49876	7.51214	9.12057	10.328	8.95115	8.72959	9.38203	9.04306	8.40189	9.16342	9.54495	9.92929	9.36966		8.97726	7.43932			9.22391	8.88791	8.9342	7.63832
					12.4723		8.96174		9.24991	8.39623	8.48761			8.15129	7.16525		9.27757	9.49584	9.20335	7.37714	9.31871	7.75688	8.43615	9.6662	9.78453	8.89428	8.97844	9.6583	8.74739	9.26996	9.32105	9.49122	9.19735	8.95944	8.91861	9.2409	9.84306	9.53778	8.60458	9.0283		9.78588	9.27175			9.00626	8.36783	9.43314	7.54036
					12.4844		7.83257		9.11317	8.16765	9.19341			8.39772	8.02735		8.9388	9.5293	7.54881	7.49465	9.38444	8.37249	8.99435	9.00023	9.19749	8.76075	9.32743	9.30357	8.98025	8.83002	9.27841	9.24989	9.11022	9.19049	10.2328	8.6314	8.72045	8.24001	9.32259	9.66655		9.43151	8.67062			7.43357	8.94654	8.81335	8.23916
					12.3868		9.3658		10.2396	8.59394	9.04667			8.6028	8.46715		9.61603	9.46074	9.04382	8.4553	9.51921	8.3461	9.10958	8.60872	9.24701	11.742	8.86746	9.7681	8.66686	8.63891	6.90703	9.22144	7.72368	9.91702	9.51426	8.49564	9.78081	8.9224	8.82609	9.20693		8.81029	9.22435			8.96498	9.34088	9.14719	9.28486
					12.594		9.1793		9.74366	8.54229	8.51678			8.24581	7.30811		9.81986	7.48108	8.94456	8.15135	9.27857	7.16982	9.03116	9.34701	9.48	9.07158	8.39633	8.72825	10.0822	8.06353	11.0679	8.78409	8.65356	8.22129	9.46735	7.80496	8.8622	9.4766	8.95892	9.41549		8.27487	8.52285			7.50171	8.51429	9.29763	9.67802
					11.1671		8.10455		8.05007	8.76351	8.42897			10.0699	8.64029		10.2244	9.71609	9.82994	7.71929	9.29831	8.32687	9.23321	8.14776	9.21192	9.19557	9.25236	8.79364	8.76735	8.29905	9.36756	9.13802	9.17868	8.6165	9.18215	7.39802	8.82716	9.20118	8.45826	9.41959		8.73945	8.87806			8.65374	7.74907	8.72146	8.42878
					10.1479		9.21241		9.17404	8.01515	8.27621			8.35559	9.60361		10.8131	10.0618	8.21776	8.71437	9.10989	9.25236	9.17209	8.08428	9.27879	9.26394	8.56415	8.13484	8.83237	8.4714	10.0393	9.11355	9.07293	8.64206	9.14474	9.35617	8.89165	9.60005	8.94933	8.3306		8.12598	8.62368			8.34365	9.52523	9.44161	7.65635
					9.50851		10.2805		8.67652	8.38614	8.59614			8.98434	8.88746		10.3854	10.6541	8.83003	7.23977	8.65509	7.54949	9.69448	9.16012	9.52304	9.21046	9.27705	7.45118	8.99095	8.72108	9.00822	9.2188	9.05474	9.1565	7.82465	8.50701	8.03593	9.14525	8.71682	9.09914		9.2735	8.9793			7.72027	7.45265	8.81391	7.59505
					9.64864		8.56845		9.47403	8.10725	9.21371			8.09638	7.22797		7.94841	10.081	7.98962	8.40203	9.70002	8.68747	9.32157	9.27083	10.91	9.60156	9.59096	7.79783	9.52657	9.10497	8.95464	9.81381	9.31089	9.25672	9.52351	9.12891	9.1744	9.8588	8.97021	8.40292		8.66368	7.63841			7.36262	9.5712	8.7429	7.5053
					9.76418		9.39668		9.49593	7.54893	9.28599			10.0691	8.90857		8.56194	10.0463	8.7841	7.2095	10.0807	10.2166	8.67178	8.35949	9.05911	9.22113	8.51264	10.2774	6.94109	11.007	9.22573	9.4356	9.6712	7.98844	9.08759	11.9129	9.66622	9.32384	8.30436	8.97373		8.25296	8.26631			7.39945	7.82078	8.94759	7.61661
					8.0146		8.69485		10.9852	9.80194	9.41723			9.37324	8.07243		9.34635	8.43716	9.0585	7.52453	9.49974	9.78042	9.23954	8.52559	8.68166	8.65116	9.5495	9.84735	7.87995	8.88365	9.4098	9.57991	8.87327	9.09437	9.66701	9.11002	9.12078	9.43374	11.6052	8.96746		10.7057	8.96958			8.77265	9.60163	8.62033	7.91129
					9.91324		8.54624		10.1441	9.04604	11.2754			8.89681	10.0214		9.39937	8.38734	9.58917	7.31917	9.41294	10.1052	9.28855	9.49975	9.07388	8.13973	8.26709	9.54862	7.75717	7.34959	9.32133	9.50958	9.30795	8.26014	9.84631	8.24943	8.6086	8.31919	9.83657	8.28415		8.99388	12.2395			7.93919	9.61673	10.4619	7.41668
					9.68624		8.75744		7.45484	8.83491	9.48857			8.79218	8.70313		12.4848	9.26053	8.88546	7.91832	9.33452	9.63071	7.24901	9.26572	9.53731	9.45163	8.92266	9.31348	8.9165	7.57656	10.0716	9.18013	7.83148	8.39079	9.21735	11.61	9.4336	8.51803	9.1052	8.60376		9.11078	8.94313			8.28509	9.41129	9.05691	7.41859
					11.984		8.88991		8.95529	9.25137	9.52195			9.13683	7.78746		10.2311	9.4301	9.12873	7.84293	11.0433	9.48258	8.79501	9.57126	9.09244	8.74743	7.64376	8.11146	7.38848	7.6509	10.7592	8.59853	8.12121	7.25433	8.20229	9.59279	8.84172	9.82787	7.88845	8.88237		8.69878	9.36847			8.37814	8.47888	8.78413	7.35556
					7.43141		8.51246		9.74119	8.95815	9.28054			7.10578	9.20915		9.79043	9.14008	9.91378	8.90551	9.53259	9.01252	9.39207	9.15556	9.41644	8.57741	10.6365	9.37202	9.21509	8.96425	9.08358	9.74662	9.23859	10.0522	8.27698	8.58747	8.26449	8.76145	8.484	9.79882		9.85622	10.5156			7.47386	8.69039	9.81525	7.28596
					7.38116		8.23926		9.36887		8.79072			9.10162	8.89566		9.38261	9.08587	10.3059	9.44334	10.4873	9.21228	8.66247	8.40077	8.4402	7.59273	9.01108	9.48599	10.1779	7.9978	9.36908	9.1662	9.17882	8.71796	8.13976	10.7937	8.11474	9.47786	7.7935	9.11819			8.98077			8.56381	8.5775	9.79005	7.35341
					10.5343		7.50308		9.3554		9.17821			8.94634	8.85858		9.38876	9.58013	8.90315	9.01979	9.9132	8.2809	9.36154	9.73895	9.41542	8.80597	8.90166	10.8638	8.723	8.60758	10.8776	7.57573	9.26543	8.12867	8.59716	9.92717	9.08001	9.78454	9.48289	9.08202			7.68101			9.05295	8.7914	8.03957	8.09694
					10.7806		7.1746		10.8387		10.7389			7.96794	9.06433		11.0385	8.95325	8.66068	8.36107	7.32124	7.73211	9.30744	8.67714	9.25255	8.09813	8.66471	8.39511	8.77622	9.83644	9.38706	9.23245	8.62922	9.39056	7.85444	7.51676	9.30487	11.5403	9.34245	7.94969			8.70547			9.00565	8.24093	7.66807	8.33136
					10.9187		7.55803		7.36186		9.80081			9.13007	9.19219		8.54779	8.90453	9.0649	8.45372	9.89382	7.47649	9.00452	8.42905	9.11011	9.40032	9.17122	9.3361	8.40844	8.81593	9.36146	9.92951	8.91512	7.23091	7.84619	10.518	8.95141	9.19239	10.407	9.1579			7.52927			8.86105	9.05216	7.35868	7.31109
					10.5767		7.24201		9.44155		9.6372			8.02902	10.7281		8.98259	8.80916	8.88148	7.43249	9.64639	7.23532	9.7273	7.8242	9.31917	9.30348	9.18963	9.57787	8.84857	8.95956	9.72395	7.95825	9.17635	9.16857	9.68456	9.63522	9.36796	8.84581	9.31475	8.69664			8.56485			9.30897	8.62888	7.43758	8.30423
					11.0878				9.37617		10.0523			7.00469	9.20857		8.98107	7.73452	8.67977	9.48062	9.61512	7.02648	10.2607	9.13943	9.33026	8.79689	8.92478	9.01036	10.418	8.84623	9.20999	8.94396	9.20623	8.85658	9.26704	8.67865	7.70396	10.2642	8.49534	10.2643			7.22957			9.04967	7.25781	7.38562	7.43895
					9.4458				9.45819		9.601			7.40604	8.65188		8.77596	9.00612	8.23273	7.41363	9.41344	9.61446	9.28596	8.53131	10.2784	8.75937	10.4025	9.37824	10.3412	9.12772	9.10929	8.80021	9.47518	7.85147	9.20822	9.50784	8.52657	7.95747	8.67087	9.32184			10.4942			7.49683	7.97869	7.9394	7.50887
					7.86208				9.48561		8.72769			9.58988	8.73239		9.28205	8.62332	8.9335	9.29678	9.48853	9.19131	9.39069	9.28609	9.8961	8.05296	8.43915	10.0545	10.0639	8.60832	8.12456	9.79862	9.4429	8.64422	9.42374	9.52349	9.08768	8.78123	9.67595	9.145			7.39107			8.91415	8.72436	9.15538	9.33713
					8.1326				7.56276		9.38979			8.82852	7.52543		9.29298	7.68384	8.84214	9.0404	9.05697	9.5528	10.5598	9.29757	9.53599	8.94232	9.05127	9.10142	7.72789	9.54082	9.15521	9.35645	8.72034	9.16152	10.1131	7.90306	8.79143	9.35064	9.60732	8.43468			8.20953			8.64907	8.97817	9.1856	9.34792
					12.0019				9.27368		9.10785			8.92307	7.97171		8.85634	8.25922	7.50383	10.2859	9.73078	8.88306	10.7637	8.97182	9.43494	7.77528	9.27767	9.31617	9.12316	9.13202	10.1808	8.74284	8.27518	8.88812	8.72894	8.91022	9.93128	8.69224	8.84235	8.22599			8.87763			9.13627	8.57164	7.72831	9.6337
					10.1298				8.60852		9.08128			9.70541	9.11262		9.47129	8.09071	8.16046	8.2258	7.60062	9.46958	9.33709	10.0086	8.72295	7.65633	8.89408	9.00069	9.01298	8.70368	9.35615	7.16405	9.34007	8.47333	8.19896	9.22085	9.71917	9.50797	8.59889	9.80679			8.18342			7.76026	8.7497	7.46105	8.62412
					10.8382				9.19227		9.38071			10.3866	8.94588		9.57495	9.24321	8.76895	7.00428	7.48852	9.46109	9.29679	7.26005	9.29613	9.10171	9.01612	7.86719	10.7507	8.71563	8.10319	9.75854	10.4785	9.27278	9.1548	9.34645	10.0294	9.20709	8.11493	8.52839			7.93348			8.40666	10.1075	9.45899	8.25779
					9.3275				9.1671		10.0198			9.27816	7.25164		8.57479	8.55832	9.04223	8.87292	8.33321	9.56058	9.56439	9.32805	9.88934	8.09207	8.10684	8.31919	8.86873	8.73131	9.43217	8.88445	9.08506	8.8492	9.30259	8.86109	9.12492	9.50116	8.14181	10.2794			8.28597			8.99395	8.94357	8.88888	7.14481
					7.40967				8.66764		9.27325			7.92165	9.18008		8.81904	7.56824	9.13745	8.3017	9.12364	9.0635	9.75705	9.32609	8.873	8.33828	9.16272	8.52628	8.8968	8.36364	9.42538	9.81585	9.08371	9.46134	9.09601	9.57439	8.97317	9.47342	10.0651	9.05374			9.00004			7.41537	8.79606	9.63339	8.33795
					10.2844				9.46644		9.25974			8.36331	10.6554		9.06662	8.68136	7.94191	8.16087	9.12771	9.38868	9.76272	9.13755	9.19086	9.40192	7.58302	8.99754	9.52816	8.02107	9.36961	9.26463	8.70184	9.56728	8.29379	8.95119	7.11093	10.3149	8.42968	9.16695			8.8324			9.78467	8.44861	9.31796	8.72313
					10.3317				8.83538		9.46949			8.64065	8.36368		9.52308	7.85155	9.09645	7.42081	9.14422	9.91989	9.39285	8.41149	8.81957	7.4466	9.175	8.81254	10.4279	9.23507	9.36962	9.78705	7.86387	8.80965	9.34738	10.344	8.79575	7.55727	9.37314	7.98476			9.43178			8.49594	8.74334	8.21087	7.53345
					9.8484				8.19673		10.0649			8.59294	9.05385		9.51534	8.47364	8.53223	7.3767	7.90769	10.3997	8.87039	8.99337	9.2247	8.61386	8.92239	8.93387	8.4099	7.03987	9.356	7.83634	8.3727	8.81177	8.36577	9.46984	9.37732	8.08881	8.50006	8.23862			9.94531			8.54329	8.41976	9.20534	7.40977
					9.1331				9.31578		9.483			9.21426	8.90882		8.89311	8.46938	8.68535	7.19391	9.22342	8.55259	8.51048	9.57934	9.28769	10.0569	8.66055	8.41968	7.69093	8.86625	9.62034	8.51885	8.89519	7.74255	8.35934	8.98119	9.29107	8.81668	8.98562	9.29091			8.92013			7.68856	9.37158	9.08267	7.35009
					11.8587				7.4553		11.5646			10.9396	9.26349		9.34715	7.69858	9.22281	9.72223	8.53141	8.40651	9.90244	10.5847	10.7698	10.0269	9.10859	8.91533	7.17116	8.99463	8.49877	9.66686	7.67295	9.0308	9.13971	8.85905	9.19839	9.53288	9.58363	9.29766			11.4766			10.8696	8.95022	9.13887	7.30226
					7.53608				8.53045		10.7935			9.35587	7.19881		9.29796	8.03365	8.86909	7.53476	9.09064	8.8744	7.02147	9.61619	9.42186	8.95647	9.99158	8.28871	8.3127	8.87471	9.33721	9.71492	8.4568	7.36114	9.17002	10.1949	9.59729	8.87614	9.5362	9.13234			9.19514			8.99417	9.06835	9.4632	8.08813
					9.42337				9.09498		7.41592			8.95069	8.02971		8.61136	7.69951	7.61733	8.95796	9.10037	7.82454	9.36508	9.34145	9.15199	6.82322	9.0589	9.23373	8.20591	9.26241	9.22279	8.51182	7.92188	8.57689	8.59505	9.42759	9.35538	9.22302	7.67538	9.04961			9.74794			8.97596	8.79864	8.70222	9.56244
					9.84596				7.42866		7.34213			8.02705	10.364		8.91078	9.04567	8.6206	8.02542	9.05886	9.23894	10.2767	9.85162	9.08603	10.1232	10.0287	9.39047	7.62674	8.91218	9.45646	7.83563	9.96082	9.02912	9.16476	7.59246	8.96232	8.52021	9.074	9.25496			10.8363			9.69042	9.32008	8.5528	9.2352
					10.1239				7.94696		8.55045			9.38738	7.49034		9.04932	9.03523	8.76935	8.69727	9.46193	8.5065	9.55537	9.9237	9.19175	9.80094	9.83507	8.61549	7.58058	9.09377	9.58551	8.89344	8.45895	9.04582	8.63599	9.00206	8.55308	9.30022	10.0465	10.3873			9.53274			10.3334	8.94076	6.96063	7.46761
					9.47712				8.22723		9.36757			8.87527	10.5805		9.32906	7.50438	8.96645	8.17008	8.30539	7.47737	9.76736	10.7466	9.19423	9.39888	10.8616	8.69303	8.45987	9.49092	11.1156	10.2153	9.59647	8.33869	7.8614	7.76932	6.78814	8.80736	8.91792	8.94851			7.79369			9.29696	9.13472	9.05519	8.41118
					9.13356				10.5275		8.24446			8.58687	7.29827		9.30913	7.66293	9.12975	7.32306	9.04702	7.2312	8.97726	8.23244	8.70338	9.31042	9.53253	8.94501	11.9098	8.41264	9.43954	8.48518	9.23115	8.7814	7.21858	8.75814	9.44924	9.36456	7.49029	10.3983			9.28029			9.3185	11.5396	8.23497	8.93419
					11.402				8.69644		8.94111			9.62402	7.63862		9.29852	7.19295	9.30674	7.12287	7.01548	7.9199	9.50645	8.03004	10.5897	9.43474	9.48367	7.54496	8.00158	7.50035	9.49818	9.42735	8.31838	8.84918	7.21241	8.64357	9.10041	9.6191	9.08574	9.36137			9.42443			9.29357	8.89951	7.19907	9.46042
					8.56929				8.76243		8.63363			9.87781	9.65811		7.80131	9.17302	8.70555	8.08777	7.21141	7.21146	9.32211	9.21918	9.82596	9.69284	8.75773	8.5831	9.23893	9.20803	9.99114	10.5861	8.62792	9.23124	7.73721	8.64331	9.65335	9.71082	8.93611	9.5349			9.44222			9.9881	9.19417	9.18518	7.44
					9.35244				8.38789		7.61317			10.8491	7.85792		9.09978	8.53701	8.28395	8.91153	8.41019	7.77379	9.37234	8.94069	9.25272	9.38144	9.42824	7.81923	9.33496	8.72098	9.54822	8.20005	8.30399	9.12902	7.77374	9.10218	9.07626	9.22464	9.20394	9.41449			9.92399			7.37022	8.99291	9.43171	8.23349
					9.95082				8.30557		9.58056			8.56662	8.31324		9.33896	8.62281	8.3148	9.59506	9.57067	8.04768	8.72185	9.0238	9.18492	9.95928	9.34999	9.45444	10.0005	9.83016	9.43369	9.62405	9.69512	9.07351	9.72953	7.99953	8.44255	9.28641	8.59214	8.14276			8.82011			8.36993	9.53937	10.4281	7.41524
					9.03235				7.03255		8.82896			9.12244	8.16425		9.20846	9.87061	8.61809	9.45098	9.11781	9.103	8.33837	8.71771	9.34616	9.6564	9.27995	9.33661	10.1048	9.02493	11.1777	9.39632	9.81509	9.44478	8.74773	7.9329	9.20852	9.58946	7.1676	9.51991			8.0749			9.89405	8.82912	10.1639	7.41858
					11.7449				8.35668		7.69026			8.09757	13.0712		9.14924	7.52413	8.78378	8.99778	8.17657	7.39857	9.5973	9.2107	9.41638	8.57388	7.66861	7.88705	9.51985	7.62113	9.38817	10.1144	9.36477	8.98909	9.32429	8.12765	9.49687	8.75999	8.54412	9.97627			7.89537			9.34173	8.80701	10.1807	8.15705
					12.7297				7.37752		8.93499			8.90262	9.42495		9.419	9.78538	7.39527	8.04708	8.64352	7.95496	7.04273	8.26347	9.21921	9.30273	9.18607	8.79021	8.60956	9.28235	9.54664	9.19477	9.3196	10.31	8.35174	9.4587	9.33196	7.83678	8.62361	9.75438			7.5254			8.71243	8.91698	9.26424	7.36926
					11.8657				9.01925		8.91638			9.49874	9.36943		9.42363	8.89793	8.61541	8.2799	9.45699	10.7067	9.46186	8.81811	9.39329	9.19752	8.46566	9.54531	8.88585	8.89037	10.9009	9.98399	9.32487	9.12569	9.49835	8.52591	8.6685	8.23733	9.04611	10.625			8.88307			9.68095	9.00812	9.66255	7.38483
					7.38835				7.7546		10.7473			8.33696	9.44906		7.54875	9.17058	8.93656	10.4588	9.19596	9.32098	7.0169	8.39249	9.26077	8.06617	9.2332	8.91687	7.3513	8.91906	9.40657	7.97822	9.3535	10.9983	7.94106	9.38317	8.26277	10.0793	8.44355	9.56995			9.3702			9.9179	8.61563	9.60625	7.66874
					9.78242				9.79299		9.96847			8.44398	9.28255		9.17757	8.47796	8.39174	9.32842	8.92605	7.73775	9.97455	7.90735	10.1522	9.29848	8.74251	8.89339	7.53387	9.06606	9.43133	9.05575	9.87265	10.3655	7.52346	8.99232	10.0465	9.43374	9.07113	12.2494			9.39689			9.12757	8.97679	8.47829	7.5533
					9.59207				8.48481		7.57339			7.34737	9.99081		8.35033	9.21302	8.77974	9.63292	8.98115	7.20929	9.16442	9.2845	9.4357	9.35064	9.33021	9.21192	7.366	9.50648	9.24273	7.86296	7.46596	9.10943	7.96283	8.92209	9.49872	9.15818	7.61752	9.51197			8.51898			8.86156	8.37726	9.25061	9.59821
					9.458				8.05768		10.2958			8.4035	8.74113		9.32398	8.72085	9.19513	10.706	9.17369	9.46582	8.62165	8.07273	9.26518	9.38959	9.03239	8.56732	9.08748	9.1804	9.4023	7.92604	9.51175	8.95946	9.22157	8.95627	9.3886	9.10417	7.77658	9.53389			8.91449			8.96516	9.41902	9.19007	9.5216
					7.73298				9.57242		10.7875			8.5177	9.90694		7.63688	9.22265	9.09583	8.05506	7.77871	7.2768	8.93353	7.32137	8.63121	8.55069	9.47287	9.97173	7.89854	8.71981	8.46792	10.2241	9.6408	9.17896	9.85807	10.1068	7.94778	8.90888	8.28947	9.05743			8.753			8.39735	9.2152	9.37365	9.68883
					7.50258				8.32339		9.46695			7.13372	10.3135		8.57784	7.36713	9.00264	9.02521	7.46914	7.86211	9.70554	9.32787	9.20483	9.09509	9.0062	8.33773	10.286	8.40919	9.02571	9.17265	8.46896	9.562	9.89858	9.43849	8.88783	8.01231	8.53311	9.27526			9.7561			9.39165	9.30177	8.90245	9.2235
					9.43215				8.19245		8.27629			8.50125	10.4133		10.0712	8.19846	9.13509	9.47086	7.99028	8.36539	8.71206	9.16302	9.63524	9.30762	9.57981	8.86206	8.63423	9.23277	9.26475	9.744	8.75793	9.43568	9.62622	9.37992	10.7077	9.44335	9.28379	8.80515			9.32631			8.98535	9.32976	9.32407	8.60218
					11.1036				7.34506		7.52188			10.4238	8.92579		7.3586	8.4366	8.92134	8.95089	7.27341	7.05182	8.51181	9.18935	9.29245	9.72808	9.19868	9.13716	9.14067	10.8499	9.27992	9.59923	9.61136	9.45858	9.54051	8.22935	8.35136	9.18041	9.5713	8.4371			8.56719			9.54526	9.15202	8.92592	9.54228
					10.9601				7.95342		9.21921			9.5588	8.90332		9.65995	9.19388	8.40216	8.6761	9.56915	8.36666	9.59049	8.09748	9.27198	9.00182	9.82902	7.84438	8.99845	10.2962	9.37109	9.12662	9.10378	8.94923	7.3729	9.09075	9.28535	9.62483	9.30995	10.4613			9.39939			9.47721	9.0592	9.05976	9.09947
					9.38161				8.05881		8.2696			8.88153	7.72016		8.24325	8.68007	8.82792	8.74842	8.23876	9.55887	11.8781	9.23255	9.33335	9.34283	9.69254	9.23597	8.48223	10.4593	9.73367	8.87982	8.36436	9.16144	8.45698	9.64942	9.12647	9.5771	9.58446	9.33565			8.65265			9.38571	9.38545	8.83117	8.44891
					8.23862				9.13541		7.07499			8.13021	9.3383		9.673	8.7005	8.02632	9.24377	9.879	9.74512	10.4145	7.61394	9.32284	9.20715	9.46183	8.52037	8.56905	9.61444	7.38007	9.32337	9.28593	9.92325	9.15692	8.55402	7.88829	8.77018	9.35065	9.33091			8.09002			9.58089	8.51627	9.94373	7.75977
					7.69086				9.17917		9.92525			9.41799	9.05166		9.48132	9.34414	8.97848	9.80667	7.98762	7.49278	7.53543	9.24886	9.39796	8.54923	8.88311	8.99373	9.15576	9.22645	9.70447	7.37823	7.36341	7.83267	8.88797	7.7484	10.4874	9.50706	8.23464	9.28023			7.51554			9.38444	9.60277	9.43583	8.79445
					6.8431				8.76604		9.39407			8.83778	9.53036		8.92284	9.15235	8.5808	9.23529	7.64579	10.3502	11.2904	7.53571	9.28148	9.3268	8.0966	9.24826	10.2104	7.90783	9.22896	9.01814	7.68635	8.80659	8.53351	9.18288	8.89164	9.15084	8.9368	9.57854			9.71093			9.80754	8.36057	9.08566	7.44127
					7.33382				8.70148		9.3397			8.17397	9.47562		9.16944	8.68136	8.61712	9.35691	8.82304	7.33273	9.33106	8.43975	9.44812	8.66765	9.12301	9.14505	9.17827	9.22455	9.18543	9.02627	9.27027	9.4848	8.39125	8.71466	9.48103	9.61856	8.68752	9.38793			8.99254			9.57152	9.21799	9.62444	7.16956
					8.06427				8.18575		9.26745			10.314	10.5673		10.4964	9.18739	7.78411	9.03538	8.39728	7.21738	8.69873	8.25713	8.82828	7.72429	9.10769	7.8541	8.16621	8.53581	9.04219	7.35045	8.70129	7.09273	8.62443	9.70387	8.77369	8.99838	9.38963	9.39361			9.14172			9.29995	9.0628	9.30666	8.55918
					8.88927				9.2743		9.14532			7.2725	9.64313		8.91584	8.57177	9.22779	9.0995	8.37106	9.00846	10.6544	8.4651	9.57509	8.99835	9.1123	8.15752	7.1184	9.25685	9.82089	10.0603	8.48451	7.56978	9.2446	8.34113	7.68652	8.59169	7.19713	9.57376			7.92216			8.38099	9.15948	9.14913	7.41503
					8.41854				9.158		10.4503			7.41488	12.3132		8.28284	8.87547	8.61182	9.02855	8.35442	9.21284	9.24342	8.38482	9.18431	9.27527	10.4012	7.35085	9.46369	9.06755	10.4697	9.22532	8.13691	9.53657	8.36475	9.47469	9.05212	8.87296	11.9345	9.32781			8.62999			7.59387	8.5792	9.01458	7.57017
					9.46505				8.16696		7.50693			8.41413	7.61681		11.6204	9.12318	8.5251	9.90598	7.32346	7.41714	9.08513	9.32874	9.23998	8.69918	9.51618	7.59856	8.46482	7.59155	10.7885	9.75022	9.10689	7.91606	8.60985	8.61184	9.26039	7.71577	9.35526	9.73423			9.11884			9.27972	9.05255	9.06362	7.50712
					8.51248				8.45888		7.28965			8.00127	7.5864		7.96239	9.0183	9.55495	9.39942	10.8052	10.0676	9.35856	8.76285	9.09253	8.98497	9.07615	8.00574	8.364	9.05932	9.33906	9.55723	8.26201	9.47682	9.40587	7.79691	8.39416	9.08687	7.94821	9.98008			7.79264			8.40048	9.01961	8.42788	8.14813
					9.49942				8.1936		10.5228			9.19846	8.47204		8.8815	8.61281	9.14902	8.46956	10.9271	12.3038	9.05341	8.49951	11.4355	10.616	8.59887	7.23727	8.04126	9.05955	10.0784	8.54954	9.0889	9.25509	10.6087	8.30664	10.3729	8.86437	9.57004	8.6351			9.1022			8.96863	8.57152	9.17068	7.36308
					10.0382				7.85323		8.47225			7.95125	10.77		9.3787	8.77917	8.16548	9.31685	9.01161	8.66329	9.38459	9.29531	9.1715	9.00036	9.21817	9.34258	9.84929	9.14616	9.6793	8.97784	9.07324	9.03093	7.45379	7.69161	9.6232	9.02734	9.43583	9.46615			8.78311			10.3506	9.36405	9.42612	7.874
					11.8257				8.94803		7.1102			9.13809	7.48277		7.36932	7.77888	9.165	9.48492	8.15763	8.55679	10.5653	9.41235	9.2118	9.2396	9.60767	9.7663	9.22704	9.46116	9.371	9.59499	9.07664	7.56887	10.0358	9.13813	8.62467	9.84804	8.15365	9.3888			8.01217			8.35088	9.03556	9.36542	7.47837
					7.2104				9.45493		8.01432			7.48514	7.25846		10.802	8.63497	7.99283	10.2778	8.66422	9.20135	9.38018	8.70835	9.21873	9.48158	8.67383	9.10113	9.02462	9.39227	9.27131	8.63719	8.75214	9.43233	9.19328	8.22388	9.1854	9.99097	8.76123	9.31456			8.43721			7.44815	8.90467	9.03772	7.44992
					10.0601				9.5297		8.71642			8.60725	7.50104		9.42144	7.25093	8.92041	7.53896	8.32999	8.49553	8.99386	9.41064	9.32155	9.29355	8.22502	8.97377	9.99507	9.20682	9.57451	9.28834	7.38204	9.62887	8.97671	8.88373	8.61397	9.01405	9.46451	8.19357			8.80717			7.38219	9.37746	8.42589	7.36772
					8.72445				9.24259		11.5495			9.25639	7.64083		7.50792	9.32425	8.09162	7.63103	10.8264	11.9572	8.58983	9.31648	9.09827	8.75523	9.23094	10.0199	9.95203	9.44537	9.59331	10.223	8.24188	9.40272	7.43062	8.90708	8.72507	9.09511	9.03813	7.99487			8.16312			8.81833	9.21462	8.68902	8.60981
					9.46654				8.85632		9.48373			9.21263	7.36856		8.56569	8.72848	8.89128	10.2453	9.06165	9.42727	9.35372	7.81915	10.0149	7.88376	9.26785	9.12546	8.46316	8.10001	9.63084	7.42428	8.8302	9.67877	8.85486	8.80732	8.60729	9.01387	9.55894	9.3563			9.25059			8.57213	8.03015	7.8026	7.47132
					9.32374				8.46742		9.58531			9.42515	7.80764		8.73673	8.92131	7.53817	10.2313	9.94283	8.49687	9.60669	7.71819	9.58424	9.00834	8.74734	7.91504	7.88718	8.29988	9.44236	9.14785	7.96753	7.74731	9.09955	9.40838	9.3591	8.59229	8.71425	9.57047			8.94667			7.614	9.23267	8.0993	7.46224
					9.40288				9.46406		8.7705			8.81857	8.12603		9.50435	7.70544	9.17629	9.33732	7.35474	8.134	8.97763	9.56747	10.0937	9.00806	10.9661	9.52308	10.0424	9.2916	9.76519	7.19663	8.96968	9.40542	9.46709	7.45799	9.71876	8.75025	9.28321	7.98002			8.3515			8.00883	8.7483	8.03825	7.38375
					9.36938				7.9569		8.93427			8.89844	8.524		8.10658	7.7853	8.99587	8.89053	11.6185	9.6941	7.30449	9.4963	10.7508	8.15803	9.12501	8.1307	10.4534	9.23824	10.8678	9.22706	9.43676	9.10953	10.0276	9.11239	9.71533	8.85485	8.36654	9.3687			8.32504			8.57247	9.00118	9.72033	7.4642
					9.59067				8.76464		8.49191			9.05705	8.4145		9.29574	8.98578	9.1065	8.71155	8.55702	8.91561	8.46552	8.18497	9.34451	8.78264	8.66007	7.59821	10.775	10.6396	9.19096	8.93329	8.52502	9.36089	8.77673	9.563	8.44534	9.27281	9.18233	9.71768			9.13909			8.49217	7.93408	9.13645	7.46599
					8.24221				8.07343		9.33338			8.42005	7.24455		7.86117	7.62458	8.9511	8.83998	10.2247	8.18244	9.75316	8.61629	9.32576	8.80833	9.11326	9.46788	10.6676	7.16543	9.42328	9.57947	8.4035	9.78405	8.15526	9.44084	8.70354	9.31803	9.00336	9.31005			12.6179			8.65583	8.93885	8.63268	7.53522
					9.06737				9.50465		8.9953			9.29802	7.56623		10.5832	9.02806	7.79917	9.06139	9.31244	9.04387	8.94104	8.56035	9.0721	8.72058	8.11359	9.79797	10.3422	8.85708	9.32841	9.39005	8.7331	8.56966	9.16594	7.76174	9.27775	8.75052	9.20241	8.37945			9.38339			8.69794	9.19317	9.1239	7.39145
					8.99704				8.97342		7.9979			8.82148	8.03026		8.48888	7.81108	8.67388	10.422	8.87267	9.0934	7.07246	11.8391	9.56854	8.25579	8.63991	9.44696	9.6207	9.13408	9.46624	10.3239	8.77882	9.01969	9.51371	7.69454	10.4849	9.16637	8.81937	9.42821			8.55635			9.07339	9.55618	9.25475	9.24361
					8.76508				8.72603		9.25627			7.71101	8.59949			8.90692	8.68596	9.51047	6.84875	7.95752	9.59737	7.71746	9.54244	10.2513	9.10859	7.65692	8.82984	9.10015	10.1162	9.60701	9.54616	8.5796	8.85834	8.71543	9.40431	8.75832	9.01848	10.3329			9.08476			7.66106	9.51409	8.72301	7.86172
					9.40131				7.89319		9.99601			8.87754	9.7622			7.92335	8.59348	9.00914	9.3212	7.32517	9.26803	10.646	9.34423	8.6007	8.87284	9.33608	8.77943	8.95013	9.44473	8.68214	9.901	9.40348	9.22683	9.34105	9.46269	8.77109	8.64116	9.39486			8.98357			8.38677	10.4433	8.54331	8.74178
					8.00341				7.50527		10.0021			8.215	9.34858			9.09051	9.32582	10.2759	10.1799	7.45409	9.18175	9.12744	9.49492	8.96989	8.11925	7.5336	8.75585	8.98863	9.06608	8.12721	8.38573	7.76401	8.24891	7.08051	9.99166	9.10345	8.8314	9.28665			8.4907			9.47254	9.86875	8.59132	7.50518
					9.4537				9.96266		7.51525			9.42982	9.30299			8.43512	8.91373	9.42681	11.5108	10.8195	9.70911	8.46243	9.53616	9.58618	9.03613	9.06316	8.85218	9.19702	10.5082	7.18202	8.82801	9.13681	9.07316	8.65384	8.81748	8.33195	8.30472	9.99128			7.86234			7.98428	9.56022	8.93064	7.93871
					8.62773				8.54826		9.19264				9.15903			7.89663	8.64024	8.90512	9.30115	8.56086	9.37463	9.27936	9.28948	8.98431	9.4824	9.92005	8.81097	9.25979	9.38969	8.93213	7.93262	9.03365	8.19242	8.2203	9.85146	9.33751	8.88768	8.98567			9.12794			8.89439	9.33042	9.34212	7.36043
					9.75691				9.98754		9.23149				9.39282			8.07961	9.33836	9.48371	9.1065	9.39445	8.36455	9.04392	9.30822	9.10303	8.86434	7.96186	8.00095	9.20318	9.42838	8.32162	8.81356	8.68737	8.31717	7.27426	9.32561	8.11517	9.5793	9.01124			8.70865			8.46871	9.58043	8.56753	8.42025
					8.59545				11.1534		8.70531				9.31434			7.99297	8.40947	9.93633	6.89549	8.87171	9.92899	9.49081	9.02466	8.96934	8.63063	8.09693	7.86575	7.896	9.2868	9.23563	8.50201	10.2898	8.86162	9.56748	9.3226	9.00697	8.25752	9.41158			8.62586			8.99891	9.40815	8.53178	7.44021
					6.83878				9.50686		7.82959				9.26573			9.41968	9.57389	7.23565	9.26667	9.17741	9.40899	9.20373	9.31519	9.47764	9.08649	8.72766	7.93499	7.72684	9.35556	10.2688	9.01675	8.71545	7.18628	9.30874	9.526	8.84709	8.9997	8.30523			9.25783			9.69514	9.99733	8.14995	7.7906
					8.8427				9.66176		7.47466				9.06562			9.07808	9.06293	6.99912	9.40057	9.06329	9.12104	8.86024	9.72201	8.64591	9.32784	7.75349	8.70547	9.75097	9.56729	8.63213	9.19476	7.74879	7.33145	8.99032	9.61569	7.06424	9.7468	9.10672			7.68544			10.8644	10.2784	9.06462	8.97
					8.67101				8.84351		9.41098				9.19941			8.44177	9.30519	9.78333	7.36766	8.85283	9.93738	9.02007	10.0606	8.45339	8.94628	7.97165	9.0969	7.91659	9.21691	8.98816	7.44599	8.76861	7.85042	9.22332	9.22609	7.07737	7.67997	9.22211			8.68866			8.63309	9.1824	8.62722	7.99268
					8.33253				9.48842		9.61015				7.82946			9.3497	8.26956	9.37507	9.34589	8.77625	8.49203	9.27177	10.1146	8.22436	9.76458	7.81247	7.59784	9.16301	8.35397	9.92655	8.37654	8.92607	9.1534	8.95396	7.92001	9.30532	9.37735	9.2776			8.07382			9.00138	8.84773	8.26845	9.6597
					9.52396				8.0278		9.04248				8.75324			9.13829	8.68168	9.22325	7.45435	8.94896	8.87018	9.02197	9.90529	8.42364	9.23212	8.5578	7.30996	8.06463	8.32522	9.78011	8.4432	9.13593	9.23063	9.42134	8.91149	8.52515	9.26906	9.51791			11.099			8.41833	9.34889	7.37992	8.00633
					11.9523				9.22411		9.19848				9.2646			9.10012	8.07122	9.16932	7.60015	10.3137	9.62914	9.15005	9.53989	9.3292	8.90865	8.97834	9.51117	8.86138	9.28939	9.32015	7.60776	8.58423	9.20239	9.18954	8.00961	7.55132	9.55365	9.45267			8.34759			9.14632	7.78891	7.4316	7.47495
					11.9698				8.41827		7.33664				10.0957			8.33797	9.37409	9.50817	8.12839	9.06352	9.04536	8.29611	8.60586	9.28784	9.35857	9.35748	11.3519	8.64784	8.69762	8.48938	8.20402	9.58374	8.743	8.98988	10.0017	9.04527	9.3287	9.58284			9.20058			7.30067	9.50516	7.58482	8.90855
					9.26843				9.29254		10.0277				9.2157			9.42431	9.56445	9.33197	8.10525	9.37942	8.66727	9.66671	9.45034	9.71585	9.55386	7.28794	9.54841	10.2646	9.26894	9.32622	7.35426	9.48509	9.48141	9.43145	9.34636	8.76742	8.54895	9.13833			10.3753			7.3431	9.31496	9.51076	8.64646
					7.64455				7.50649		10.8567				8.13674			8.73105	9.86247	9.07561	10.3379	9.82463	9.16365	9.37086	9.61205	8.94627	9.48984	7.49642	9.39656	10.3108	9.25012	9.27202	9.05845	8.89266	9.21304	9.1915	9.20506	8.60642	9.89703	8.6586			8.83479			7.44954	9.31932	8.32241	10.377
					9.49408				9.05713		10.0573				10.0149			8.99203	10.6549	8.0818	9.91234	10.6226	8.7035	8.90965	9.5148	9.42668	9.22161	7.44555	9.09358	10.6541	9.14449	7.75742	8.53026	8.51301	8.61243	9.25307	9.55989	9.33191	10.962	8.77211			9.0539			7.59554	8.74919	9.07961	8.62888
					9.27822				7.54393		8.80576				8.20925			9.22994	9.16582	8.79785	7.93192	8.46497	9.85182	9.37215	8.95395	8.54006	9.25341	7.84791	12.3863	9.41283	9.25974	8.37425	9.14864	8.35986	9.43265	8.25503	9.90184	9.22158	8.91892	9.4026			9.43405			8.90948	9.40916	7.38238	8.75636
					7.27898				8.59543		8.84887				8.61474			8.9826	8.13048	7.59767	7.4603	7.75543	9.44731	9.2245	9.74942	9.45599	9.50899	10.8489	9.25425	9.03253	9.44126	9.62879	8.57809	9.37983	9.2757	9.31469	9.25246	9.38919	9.72114	9.43942			9.20875			7.5692	8.92446	7.52424	8.24308
					9.58363				10.0895		7.82146				7.24138			8.86437	10.5996	9.23434	7.17941	8.21342	10.383	8.81168	10.9312	8.86462	9.12506	8.29174	9.50704	7.88385	10.3459	8.7653	8.97649	9.84619	8.54605	9.58145	8.88616	9.45466	9.18499	9.09301			7.11695			8.1883	9.02792	9.12476	7.50936
					9.60984				8.75663		8.76923				7.06618			9.28869	9.38034	9.77428	7.45403	7.09352	9.85311	9.52245	9.97857	8.2345	9.32382	8.63433	8.31067	8.08714	9.15922	9.29265	7.94374	10.0051	9.02862	9.84969	9.60461	9.32599	10.0511	8.69338			8.9182			8.35908	8.33106	8.38285	8.45223
					9.45615				8.75029		9.49105				8.42747			8.13415	8.36031	9.31383	8.68822	7.4396	9.36811	8.86729	9.51433	9.22568	9.32284	8.32084	7.08789	7.58383	7.13828	9.95731	9.0807	8.97916	8.9361	9.12846	8.95484	9.23375	9.81386	9.42854			7.90773			8.64564	8.98822	7.22129	8.07765
					8.70831				8.51334		8.30731				9.22955			9.07927	9.469	8.31563		7.17845	9.40221	8.80765	9.41735	8.65812	9.53424	7.67962	7.36259	8.57132	9.29386	7.15097	8.21975	8.92775	9.49289	8.55446	8.76291	9.5286	9.97372	9.21778			7.38264			8.68873	9.33809	7.37577	8.91177
					9.19276				9.80832		8.3198				9.11799			8.79467	9.15788	9.37256		9.46737	10.5147	8.05982	9.45224	9.46655	9.3263	8.64862	8.31503	8.72873	9.19939	7.97972	8.83464	10.3778	9.52913	9.56352	9.15	9.01663	10.1335	9.32874			8.18891			9.00123	8.89517	9.31441	9.07606
					9.54591				10.13		9.34744				9.79919			7.44227	8.61339	9.28336		9.14976	8.99982	9.05778	9.41282	8.78472	9.23673	8.64288	9.15649	8.27074	8.49251	7.49112	8.80368	9.45032	8.19015	8.54144	9.35983	9.73454	9.53873	9.81896			9.24986			9.21857	8.63342	9.2583	9.32553
					8.54891				10.9781		7.53872				9.24001			9.21565	8.05203	9.77958		7.55986	9.39373	8.73658	10.1606	9.21101	7.84736	8.29423	8.95222	8.89853	9.64914	8.44631	8.79226	8.61048	8.24474	9.0971	8.4915	9.17532	9.43052	9.05618			9.23267			8.79849	9.67233	7.49425	9.39614
									7.26448		7.29592				7.17773			9.24321	8.98999	7.97688		9.23965	8.16027	9.54801	8.67325	8.84951	8.53095	8.79077	8.75506	8.67147	9.75944	9.52483	9.29923	8.95866	9.24678	9.65965	8.56034	10.3254	9.66863	9.13617			7.7759			8.84877	9.4864	10.2953	8.39312
									9.23611		7.94655				10.4847			8.99087	9.42257	9.06526		9.44618	8.84224	9.06452	11.7354	9.08619	9.11052	10.0877	8.58516	7.23918	9.96505	9.45972	9.21253	8.92801	9.67761	9.57135	9.50262	9.46792	9.41731	9.29838			9.47647			8.60838	9.38321	9.76551	8.4102
									9.32581		7.75819				9.61496			8.9059	9.17668	8.96038		9.77478	10.1772	8.91981	10.0574	8.2741	9.70421	9.19326	8.30253	7.35582	9.37684	8.58254	8.26219	7.53955	9.39116	9.01419	8.9155	8.68749	9.32639	9.24267			9.07858			9.42877	9.22775	9.12587	9.59431
									8.79008		8.83815				10.1793			7.37443	9.4383	9.54196		8.49977	7.43328	9.33699	9.99349	8.55611	9.26796	8.1638	8.43662	7.88389	8.91566	8.93199	8.53499	8.58696	10.1383	8.88127	7.59921	9.25358	9.19656	9.63994			8.99854			8.88316	8.56745	9.08667	9.37283
									9.42331		9.32673				8.58393			8.13308	7.78815	9.27968		9.22478	9.76681	8.85324	12.0987	9.39054	9.35937	8.52566	7.63031	7.75094	9.46443	10.3953	8.29937	8.70956	9.05724	9.27705	9.2888	9.27068	9.09939	9.38854			7.00536			8.84712	8.91266	9.3181	8.51707
									9.76326		9.45588				8.36911			9.10292	8.06305	8.97783		7.70897	9.47658	9.42022	9.04267	9.37592	8.23125	10.2836	8.02976	9.01973	9.4862	9.40086	7.34448	7.54032	9.31674	9.32301	9.29091	9.46908	9.71275	9.34549			9.41315			9.25661	9.05487	9.16881	9.10362
									7.18798		8.32141				8.69957			7.27521	8.0096	8.33099		8.33394	9.21872	9.258	9.44758	8.26688	8.84122	9.24103	9.23496	8.74947	9.51074	7.9795	9.14579	7.43641	9.03985	9.1209	9.07042	10.3123	9.90411	9.54821			9.26663			8.96872	8.70804	7.36718	9.73693
									8.7736		7.50014				8.93073			7.29386	9.37923	9.02979		9.3052	8.85976	8.20985	9.80486	9.15013	9.22257	8.85583	11.4089	8.17174	9.62358	8.30549	8.58789	7.54682	8.89481	8.64604	9.34797	7.1185	10.5031	9.68788			9.02234			8.95365	8.49966	7.44375	9.27514
									8.40678		9.63178				8.11348			8.65578	7.90535	8.38288		7.19985	8.88233	9.56454	9.06774	8.26402	9.49643	7.56413	11.3609	8.64116	9.38187	7.30973	9.03079	8.63417	9.22612	8.36484	8.93707	9.07849	10.2125	9.05266			9.07449			9.07546	8.91329	8.2265	8.16027
									9.45558		8.76051				9.49667			8.57046	8.43627	8.94679		7.90147	7.2217	9.48077	9.35052	9.02653	8.62264	9.35946	9.23726	8.52238	9.50994	7.77809	8.56286	8.97976	9.94697	9.34427	8.76888	8.79462	9.57307	8.09311			8.98597			8.06967	9.32435	8.40262	10.0514
									8.12757		8.123				7.94478			8.2451	9.32054	7.65479		9.34431	8.96649	8.95533	9.44257	8.76663	9.02405	7.16164	9.24515	9.20205	9.2481	9.26809	7.42284	7.94611	8.16784	9.00418	8.87253	9.15097	9.67926	9.60419			8.74546			8.96667	9.35651	9.43135	9.74188
									7.55229		8.26545				8.957			8.95261	9.40814	8.72604		10.5015	8.35194	8.91188	9.29205	8.70602	8.60532	8.78979	7.4591	8.7373	9.37022	8.86949	9.10392	8.39401	9.42015	8.61443	9.2732	10.8439	9.23871	8.9566			7.77765			9.05438	9.04005	9.25471	9.48125
									9.40758		9.32207				7.49973			8.76963	8.74035	8.70392		8.82578	9.75628	7.12886	8.99066	9.08374	8.7878	8.34043	8.15319	8.17634	9.5976	8.4929	9.1034	8.74403	9.06878	9.60044	8.53741	9.59069	8.97918	9.65746			8.29706			7.5042	8.99464	9.06284	9.56228
									8.81784		9.58203				8.60413			9.56392	8.79442	9.24582		7.94275	7.03844	7.5549	8.50172	8.58432	9.72737	9.99401	9.04962	9.24066	9.64508	9.44584	9.07443	9.33757	7.34252	7.50851	7.678	9.21851	9.09891	10.1282			8.67836			7.81926	9.30968	8.77036	9.54312
									9.6782		8.85371				8.51793			7.41008	9.42136	9.41455		9.76454	9.65981	9.28457	8.56051	8.76579	10.4411	8.24912	7.1909	9.19228	9.05446	9.78761	8.68803	9.06193	7.79039	9.49852	9.65402	8.04785	8.98728	10.2723			8.84086			8.14029	9.41345	7.26292	9.78236
									8.85954		8.81541				8.97561			8.31255	9.6485	8.58645		7.2822	8.97311	9.61627	9.45135	9.10511	9.0961	7.15919	8.92561	9.09391	9.29425	7.41912	8.88814	7.76883	7.27202	8.96802	9.09206	8.60941	9.02482	9.09958			11.0981			7.37128	8.99813	9.37942	8.43387
									9.33284		9.31674				8.34663			8.89132	8.78073	9.87674		9.61181	8.50173	8.90234	8.03067	9.32893	8.77407	7.90274	9.03472	8.81864	9.4606	9.27451	9.3145	7.473	7.99406	9.38898	8.65126	9.3449	9.09621	9.49361			10.3893			8.70115	9.37769	7.73188	7.59621
									7.43406		9.5092				7.7038			9.5583	8.93718	7.31883		8.85241	9.36216	10.5598	9.48216	9.04995	8.12239	7.89036	7.46898	8.64683	8.9456	10.1557	9.2568	8.99404	8.12731	10.2924	9.62415	9.50357	8.77277	8.47039			8.27538			9.10657	8.94543	9.71632	8.11951
											8.72639				8.23062			9.35149	8.74417	8.97027		9.70799	9.73949	10.3855	10.5886	9.53544	8.64346	9.93149	9.37297	7.98472	10.2726	9.11891	7.40759	8.43042	8.40169	7.21225	9.11089	9.31368		9.11926			8.60748			7.60368	7.65312	9.80231	8.16607
											8.83653				8.39559			8.92968	9.49447	9.42224		9.1112	9.37727	9.39784	8.99348	8.53654	9.34761	8.40834	7.48048	9.18552	9.74143	9.3384	8.74493	8.18655	7.33254	10.3717	9.295	9.36118		9.65869			8.97644			8.67869	9.32468	9.71234	7.2575
											7.1796				8.54482			9.23697	9.45311	8.19423		9.63148	8.65198	8.10781	8.65393	9.02707	9.13592	8.54348	7.40176	9.16521	9.26913	9.16799	8.65242	8.43314	8.77363	10.591	9.12135	8.9431		9.7124			8.47295			8.64698	9.48508	9.36572	8.58329
											9.11316				8.91805			10.263	10.3319	9.09022		8.8791	8.27742	8.09465	9.37664	11.0288	8.59301	9.40032	7.3486	8.21641	9.44356	7.21113	8.81103	7.43516	9.48626	8.44892	9.2088	8.7724		9.29946			8.92074			8.7908	8.79357	9.65443	8.05909
											9.35301				7.26964			9.57128	9.0632	8.42272		8.34623	9.52032	8.72243	8.73732	8.98047	8.37838	10.1871	9.09121	9.17935	9.22778	7.85121	7.22142	8.58669	8.33902	9.76842	8.60767	9.72144					8.82519			8.53394	9.36334	9.42627	8.75559
											7.57336				7.91932			8.47737	9.52242	8.26042		8.58309	9.04094	8.67283	9.05425	8.97841	6.80728	8.77535	7.91496	9.18948	9.32788	9.14833	9.34412	8.55205	10.1212	9.36914	9.37208	9.35184					8.21121			8.94104	9.08744	8.22771	9.35321
											9.31954				8.45641			9.01411	9.63087	9.54058		8.59989	8.014	9.02317	9.17499	9.40146	9.23645	8.54343	7.4455	8.6918	9.38307	7.73711	9.95304	9.87922	9.14399	9.1653	10.2336	8.13928					8.65559			8.9434	9.52897	8.3975	7.687
											9.07621				7.39329			7.50384	9.40486	8.86653		8.98428	7.10979	7.35631	8.86213	9.24473	9.44845	9.71961	8.74144	8.28775	9.47401	8.78225	9.61887	7.71952	9.81647	8.79784	7.03951	9.428					8.66919			9.02223	8.77665	8.13671	7.43179
											10.3104				8.78978			9.09359	9.21162	9.31479		10.554	8.95972	8.86889	8.55254	8.89662	8.31211	7.99863	6.91901	8.1833	9.15167	8.61465	8.8837	8.43963	9.76905	8.7411	9.31095	9.64503					9.07601			7.63354	9.36672	9.4056	10.835
											8.01966				10.5623			9.35474	9.31955	9.62563		8.78597	9.44895	10.0356	8.4571	9.23816	9.3893	8.4137	8.01704	7.64416	8.8014	8.83616	9.17783	10.2827	9.40758	10.5246	9.52013	9.39934					8.65883			7.60362	9.30849	8.21171	7.66884
											9.11591				8.50951			8.92347	9.31536	9.14793		10.2723	11.6379	9.48843	8.68699	8.67943	7.78204	8.65962	9.25704	8.71776	9.52371	9.50136	8.10939	8.81025	9.43734	9.34575	9.38331	9.45215					9.02638			10.1308	8.68039	8.672	7.8227
											7.77672				8.91878			9.52923	8.59756	9.90118		10.002	8.61974	9.1834	8.44176	8.21533	9.30785	8.4826	7.48633	8.01485	9.35156	8.6398	8.44724	8.78588	9.73401	8.38213	9.38408	8.8736					9.27774			9.40948	9.78549	8.98651	9.30369
											9.05847				7.32331			9.20813	8.78337	9.07756		9.95161	10.9089	9.05433	11.1439	8.61659	9.50808	7.98756	8.81114	7.91648	9.54016	9.20491	9.20684	9.83684	7.76905	8.79348	10.5387	8.7517					8.79652			8.90021	8.54883	8.72015	8.47306
											9.39161				8.28479			9.27392	9.76971	10.2409		9.48021	9.68289	7.96639	9.23021	9.27818	12.4974	10.4645	9.53093	8.2658	9.3184	9.17708	9.45423	9.36604	7.32249	8.82936	8.81343	8.75135								8.09278	8.94646	7.20754	7.3664
											9.74804				8.43454			9.17535	9.72518	9.53854		8.93501	9.53244	9.6526	8.23302	8.21753	7.53216	9.96541	7.22901	9.70959	9.12119	8.18874	9.12163	9.18366	7.57193	7.30762	8.66632	8.58704								9.07418	9.27926	9.5476	8.96341
											10.4571				8.81181			8.50413	8.59828	9.31401		8.91299	9.30915	9.93705	8.44496	8.94839	9.5339	8.86172	9.03734	8.09595	8.85763	8.8041	9.2666	9.99005	9.66764	8.64104	9.36798	9.5054								7.55478	8.72189	9.14103	7.58501
											7.6767				9.97068			9.40409	9.19497	9.26926		7.27553	9.31778	9.005	8.71768	9.38945	9.48606	10.1254	9.547	9.78444	8.80758	9.4195	9.00275	9.22918	7.49002	8.69027	10.5301	9.35685								7.30485	8.45163	9.27892	10.5142
											9.30556				10.2881			9.79125	8.99127	9.33293		6.95974	10.1844	10.3058	7.31733	9.3155	8.78555	8.79372	7.63356	8.81685	8.5416	8.49395	9.40149	9.75192	11.1497	9.25122	9.46224	9.2911								9.11807	9.145	8.60908	8.2637
											8.99445				9.27461			9.08816	8.30634	9.26024		9.25539	9.43174	9.2127	9.31911	9.58925	9.56443	8.92366	9.44309	8.36233	11.1784	9.88064	9.03594	8.45269	8.92404	9.57165	9.74797	8.62577								9.31194	8.57113	9.24217	9.70938
															8.42043			8.99213	9.9697	8.91262		9.32237	9.28309	10.3295	8.57642	8.27584	9.45054	9.84634	9.16995	8.74524	9.00067	8.81313	8.94339	9.31612	8.73223	9.53266	8.98085	9.20172								9.079	9.65993	7.33931	8.81711
															8.18201			9.32258	8.3642	9.39634		9.36346	10.4984	11.0473	9.16328	8.9144	9.57034	9.05842	8.68437	8.56559	8.82474	9.37004	9.30473	9.38288	8.31423	9.53087	9.30592	9.55941								9.82218	8.64954	7.38461	9.23718
															9.20617			9.46985	8.95281	9.8032		8.60681	8.71103	11.0455	9.09122	8.29254	10.0306	7.69388	7.127	7.99457	9.37058	8.96802	9.71196	9.20195	9.1663	8.32465	8.99522	9.44128								8.83888	8.73271	8.80409	9.11468
															8.94506			9.34711	8.32593	9.75863		9.20067	9.2607	9.78323	9.0866	11.8745	8.9504	9.41533	7.88226	7.82331	8.87352	9.91186	9.54155	8.65512	8.69835	9.489	8.91144	9.52442								9.28724	8.576	9.19098	7.42674
															8.30486			8.90748	7.84652	8.56298		8.34002	7.02651	8.37851	8.79784	8.9235	8.72703	8.97592	7.97485	8.40879	8.48636	8.58742	8.9694	9.0939	9.28123	9.10278	9.52807	9.42231								7.26792	9.5871	10.1538	8.21012
															9.73966			9.53672	8.66799	8.77855		9.10694	8.51908	10.2212	8.78827	7.08893	8.52806	10.5084	8.86055	9.40597	9.23684	9.49547	8.53416	8.10844	8.45834	7.58151	9.6429	9.39521								8.20477	8.59994	9.97145	11.0252
															9.13802			8.22299	8.42742	9.39692		9.25405	9.24755	10.0725	9.18027	10.5308	8.77965	9.33042	7.64828	9.25773	8.97495	8.68525	8.46361	7.60097	9.11901	8.16272	9.49663	8.49894								8.89302	9.08684	9.07816	9.87449
															8.83655			8.97122	7.708	7.77927		8.6936	8.75652	7.89963	9.79641	8.30858	8.86332	8.97988	8.66405	9.04098	8.46952	9.99562	8.7554	8.8998	8.71416	9.23956	8.82866	8.09587								7.15976	8.91624	7.42535	8.29961
															7.46722			9.34076	9.52411	7.8018		7.37246	9.40857	9.17372	9.11675	9.27705	9.18977	8.96342	8.33888	8.5942	9.22631	7.69021	9.15558	8.85713	9.33106	9.12655	7.30298	9.42509								8.84712	8.82134	7.29807	8.09864
															8.67091			8.77103	8.13108	7.41181		9.37312	8.89616	9.18774	9.28389	8.80058	9.65153	8.73882	8.86407	9.05561	9.88971	8.71461	9.07767	7.44207	9.53125	8.79186	9.17845	8.42679								7.54056	9.03146	7.52517	9.52382
															10.8513			8.91868	9.02201	7.451		8.30901	7.57973	9.22591	9.1912	9.76946	8.29277	8.03493	8.92534	8.21164	7.90956	9.19426	9.30223	9.32099	8.84929	9.47187	9.41458	9.01877								7.36593	9.16326	8.85073	8.54232
															9.34349			8.55605	9.87397	8.29688		8.23018	8.88574	9.21836	7.41122	9.6957	9.05986	8.95909	7.36575	9.28043	9.68244	9.43225	9.38939	9.5089	9.2357	8.06198	9.48317	8.79347								7.1928	7.72427	9.0682	8.20827
															7.67981			9.06494	9.16247	8.95395		9.65323	7.72877	9.63061	9.24761	8.34311	8.65083	8.27455	8.65886	9.43603	8.77465	7.92303	9.21502	9.61854	10.4251	9.48513	7.92213	8.99527								7.49517	8.48709	9.81642	9.7639
															8.13352			7.55128	9.56351	9.80502		7.19236	8.98268	9.48371	10.0556	8.68871	8.87395	7.34571	8.40157	7.94746	8.63043	9.66835	9.07227	9.50572	8.26513	9.58692	8.76364	8.97993								9.91424	7.83519	10.1734	9.4801
															8.20071			8.44021	10.5326	10.327		8.18312	8.00363	9.18735	8.57535	8.69324	8.93238	7.48192	8.98583	8.60818	9.28915	9.71182	8.7095	9.38636	7.48774	9.35784	9.42338	9.44968								9.59401	8.95635	9.60318	8.831
															9.39384			8.80093	9.74742	9.27434		9.00476	8.70044	8.44569	8.89921	9.25989	8.89735	8.9317	7.52793	8.34909	9.31683	8.68134	7.93343	9.2221	7.86199	9.26881	9.17636	8.76578								9.52892	9.43473	7.17556	9.18725
															7.99981			8.39956	10.1259	9.45801		8.23139	9.27173	9.64782	8.81255	8.46222	9.1374	8.28211	8.31691	7.70301	9.34894	9.38523	8.41374	8.24745	9.88481	9.33295	9.16591	8.64501								8.18309	9.50816	7.49415	8.59399
															11.9222			8.80517	9.56917	9.12579		9.72323	9.17031	9.34601	9.22819	9.03138	10.3777	8.08564	8.60709	8.72764	8.65388	9.44442	8.03024	9.48645	8.35987	9.12572	9.23145	9.02015								7.38391	8.72354	8.68448	9.07226
															8.95916			8.86939	9.04287	9.32422		8.8041	10.084	9.3262	10.4865	8.80817	11.4377	8.55855	7.49588	10.5183	9.19109	9.51774	9.43719	9.44834	8.67867	8.87255	9.40624	8.4833								8.40002	8.2178	9.08899	9.15001
															8.37402			8.85059	9.69694	9.76602		9.3536	10.5814	8.4439	9.48215	7.20379	7.49426	9.35536	9.61714	8.65993	9.81713	9.30088	9.45478	9.41892	9.44146	9.74762	9.09381	9.29206								9.55888	9.02107	7.46658	9.26566
															7.27804			9.40528	11.1132	8.69301		9.51041	9.30446	9.40516	9.30861	8.22069	8.54533	9.34234	9.71631	7.63464	9.29887	9.9829	9.0536	9.68752	8.85943	9.24507	8.72684	8.49948								8.62657	9.71012	8.23694	8.0978
															7.79899			8.17252	8.62268	9.15949		9.9475	9.43921	9.35318	9.48027	8.13509	8.89097	8.94195	7.49066	8.75046	8.82304	10.1957	9.50812	9.32895	8.6606	9.23142	9.00124	8.956								8.74434	9.60513	9.13298	9.2704
															8.76349			7.17438	9.46098	8.32764		9.7015	9.2544	9.11106	9.35397	8.6511	9.33215	9.35583	9.20717	9.85631	8.93848	8.56667	8.50108	9.13501	8.80381	7.47692	8.46588									8.52663	9.06034	8.39753	7.41221
															8.0514			8.81095	9.49614	9.3741		8.73248	10.0868	9.28247	9.11431	10.4981	8.0767	8.43599	9.68429	9.12506	7.87279	9.09292	7.29932	9.48112	9.86875	8.45447	8.93832									8.07755	8.46909	7.70242	7.24877
															8.62573			8.35691	11.608	9.31876		8.79256	9.26763	7.92262	9.1462	9.58142	7.86415	7.49602	9.29146	8.45415	9.26259	9.24264	9.00798	8.51706	8.74553	8.50847	8.4818									8.68067	9.71096	9.71859	7.49794
															8.71472			8.64332	9.53342	8.38822		9.74771	8.62849	10.4456	9.40181	8.96137	9.30898	9.16848	10.5534	9.0389	11.2799	8.73423	7.51249	11.9168	9.43964	8.46493	9.51956									8.59629	9.05735	8.37493	7.19241
																		8.55578	9.15244	9.29113		10.2091	7.62585	9.23477	9.67921	8.33481	9.1668	8.96199	10.1543	7.71429	9.2458	9.27988	8.40972	10.6268	9.56289	9.38485	9.69732									7.59344	8.3925	8.55522	8.86092
																		8.81207	9.01724	7.2996		9.50604	9.43461	8.6148	9.04199	9.27498	9.32892	9.21978	8.74923	8.17499	9.08625	9.13746	9.10243	10.5017	9.142	8.69355	9.56094									9.46934	8.45016	8.92229	7.35701
																		8.80002	9.61345	9.47926		7.74291	8.23339	8.53424	8.53191	8.68828	8.25772	7.90866	8.96287	8.62765	9.37302	9.06994	8.69538	8.8767	9.52626	9.58731	9.32534									9.40336	8.67826	9.03818	8.46109
																		7.56892	9.47325	8.65821		9.06823	9.42552	9.24704	8.93201	9.13586	8.84284	9.38156	7.78967	9.95018	9.22909	8.67478	8.96378	9.95153	10.4269	9.8411	9.48348									9.26136	8.70986	8.52928	8.751
																		7.13219	9.48853	9.46706		9.05671	7.65213	8.9099	9.07934	9.83628	9.28161	9.18096	7.6171	8.09542	8.91339	8.25912	8.74736	10.0053	9.36457	8.78024	9.33447									9.09858	9.13788	9.23464	8.49997
																		7.73353	10.5355	10.1357		8.1736	8.94368	8.71306	9.67192	9.41556	9.13694	8.71548	8.84432	7.59635	9.30206	11.0892	7.46871	9.2484	9.51474	9.49431	9.20893									9.87274	9.62631	7.89562	8.62332
																		9.4921	9.80325	9.36279		7.24261	9.22256	9.73051	9.74083	9.24962	9.59251	9.19595	8.17016	8.89397	9.37956	8.14713	8.86784	8.51548	9.83148	8.77424	7.57051									9.37418	8.71323	9.55712	7.93243
																		8.93423	9.57037	10.1624		9.03028	9.52034	9.65906	9.23101	8.58849	8.914	8.38924	7.23722	8.70395	9.25926	8.91162	8.97237	9.58649	10.2998	8.3753	8.23801									9.56918	11.0005	9.20425	8.49843
																		9.15327	7.93433	9.77178		9.0362	9.09102	9.49055	10.1198	8.59342	9.12718	8.91391	9.91981	8.88613	8.7309	7.98339	9.3433	8.56258	9.09335	9.76027	9.53345									9.5674	9.06382	9.93235	7.34884
																		8.83642	10.7312	10.3427		9.89933	7.40338	8.81863	10.0329	11.6553	9.31708	8.93003	8.35353	8.8629	9.32233	8.36765	9.27723	9.55235	9.00299	9.58482	9.31951									7.46533	9.33111	8.42722	8.1219
																		9.11032	9.27658	9.52329		9.85492	9.09345	8.59922	9.58748	7.23067	9.54437	8.16724	7.4353	8.12044	9.28823	8.72585	9.17032	9.11725	8.7372	8.90541	9.21001									7.46606	10.3468	9.65631	9.26867
																		8.66305	8.88087	9.27424		9.08368	8.93316	7.62081	8.55065	8.45901	9.61411	8.34982	9.24119	8.54855	9.2447	9.35291	8.61605	8.85736	9.1259	9.54166	8.16457									9.31419	9.78893	8.35007	7.68429
																		8.17737	8.45124	9.39316		9.01461	9.24748	9.22548	9.47103	9.64437	9.1076	8.72161	9.35708	8.65945	6.89114	7.50448	8.91192	9.53898	7.57811	9.64607	9.56248									8.71877	9.14356	8.3348	9.62804
																		8.34545	8.37924	9.64807		8.96356	7.06915	9.01599	9.4257	9.98418	9.51672	10.6146	8.88813	7.51996	9.19169	8.7394	9.31796	9.31635	7.51301	9.6138	9.91248									9.6611	8.75931	9.18401	8.99518
																		9.20112	8.75792	8.31168		10.986	9.30051	9.39744	9.9686	7.56228	9.31355	7.16253	9.28577	7.90015	9.35275	8.50803	9.0341	8.81039	7.27644	9.42935	9.8897									9.68394	9.32448	9.13534	7.31829
																		9.18102	7.67615	9.41782		7.09808	8.98432	8.80491	9.09155	9.04542	9.83688	8.37151	8.26345	8.09002	7.37613	8.83556	9.43768	9.12763	8.06809	9.19193	9.38275									9.52375	9.6807	8.51945	9.45886
																		8.9097	9.57546	9.65864		10.8511	9.35281	7.45784	10.04	9.43589	9.50214	7.74717	9.09493	7.75187	10.3064	8.61098	9.58087	9.51525	7.03674	9.23432	8.68101									9.61402	9.5026	8.74888	9.4184
																		7.69608	9.29547	9.61709		9.15612	8.67067	8.55972	9.0389	9.48856	7.63381	9.69294	8.26205	7.87165	7.70712	8.23323	9.48132	9.13336	10.4448	7.2292	9.60495									8.94776	9.59443	8.29432	8.54963
																		7.73877	8.10883	9.3056		8.79091	9.26488	8.65587	9.63358	9.42834	8.36976	9.16525	8.33829	9.43243	9.07764	9.43378	8.37277	8.96525	9.38288	9.29961	11.4671									9.10987	8.45023	9.30332	9.61885
																		7.74198	9.53553	8.02415		9.0187	9.65997	9.4422	10.2814	10.4268	9.50089	9.85608	8.4069	9.35835	9.5228	8.94116	9.08277	8.76329	9.96413	8.28456	9.42363									8.9096	7.35287	8.37414	8.7378
																		9.15658	7.99791	9.5421		11.2265	9.35396	8.87422	9.12308	9.30254		8.3657	8.63972	10.3857	8.13521	9.69925	8.93775	9.02356	9.17168	9.04311	9.66834									7.30264	9.02756	8.7931	9.00954
																		8.69851	8.19615	9.41577		7.3922	9.26823	8.19266	9.54388	9.07744		7.27938	9.21544	8.63893	10.6028	8.57703	7.91541	9.24324	9.43489	9.601	7.27028									7.0865	9.00364	9.33006	8.221
																		8.11071	7.60498	9.34369		10.3126	9.34242	9.34377	7.68093	9.89798		8.95928	9.04496	9.24528	10.6581	7.90715	9.07312	8.82024	9.4445	7.48812	9.4452									9.60813	9.275	9.88618	9.66779
																		7.86605	7.53836	8.79414		12.3056	9.03259	8.53427	9.3998	9.11547		8.28856	8.80186	8.60139	8.9043	7.15923	8.96397	8.39922	7.20926	8.96919	9.56165									7.96898	7.65107	9.70018	7.75596
																		8.40841	9.34614	9.80802		7.2318	9.17849	8.9101	8.97405	10.0148		9.07815	8.65128	8.58309	9.39692	8.1963	9.48947	8.83011	7.46265	8.78766	10.5875									8.19939	9.36127	8.66884	8.41708
																		9.59872	7.8669	8.72282		10.5642	9.54643	9.39609	9.17941	9.32657		8.42054	9.56193	8.10734	7.25128	7.24992	9.2257	10.4469	9.64856	9.1035	8.39076									9.44848	9.16139	9.52714	9.00823
																		8.00014	7.2512	10.6613		10.184	9.34936	9.87569	10.8317	9.29834		9.16179	8.73513	8.53104	9.57631	9.59575	9.47441	9.0902	8.7525	9.2216	9.59068									9.0555	9.02652	8.96331	9.62487
																		8.80708	7.33765	9.27707		9.77149	9.05518	9.2382	7.44065	9.25813		9.02892	9.66353	11.1808	9.57288	8.38067	9.42472	7.64464	9.73107	8.9793										7.51624	9.41405	9.37154	9.30194
																		8.55997	8.11641	10.4781		9.76946	9.81489	9.51625	10.2497	8.62203		7.78378	9.64833	8.30541	8.90329	7.37401	8.86467	8.873	7.56301	7.95028										8.84014	9.66724	8.89298	9.4847
																		9.11269	11.3834	8.75839		8.41307	9.01169	9.38029	8.68419	9.13943		8.36083	8.8271	7.08239	7.32281	8.52233	8.36038	8.96988	9.12631	9.27553										10.0877	8.07448	7.35235	8.55333
																		9.49782	9.34941	7.47106		9.2011	9.42806	9.2483	9.3765	8.512		9.10956	9.93266	9.06018	9.32146	9.00881	8.81844	8.25673	9.38295	9.01367										7.67296	9.39741	9.63108	8.89805
																		9.57798	8.35885	8.1551		9.20335	8.75062	9.19944	8.40299	8.7497		10.0792	12.1724	8.20027	9.30025	9.32766	9.19268	8.90302	8.76874	8.91245										7.58179	9.45038	9.83137	7.58044
																		9.20274	8.56235	9.07926		8.29066	9.11243	8.63781	8.64055	9.25732		9.58452	9.58235	8.43782	9.22951	9.27613	8.84543	8.95301	7.31952	7.3176										7.81139	8.16505	9.35327	8.53679
																		8.53022	9.11095	7.8547		9.37572	8.73913	9.41456	9.78455	9.40728		9.32153	8.22643	9.28581	9.27461	8.70556	9.25865	8.87927	7.58785	7.40086										9.59477	8.76516	8.5776	7.93236
																		8.92607	9.08006	9.35168		9.44855	9.17757	9.00873	7.49652	9.73524		7.90683	8.84483	9.22762	10.3423	8.01337	8.75715	9.19222	7.56643	8.23361										9.63042	7.88447	8.62657	7.34552
																		8.72814	8.47298	7.37864		8.79231	8.40771	9.30671	9.50695	9.18564		10.2518	9.3223	10.2574	8.05714	9.42838	8.71755	9.27307	7.35277	8.91031										7.61862	9.77605	9.85932	9.12525
																		9.29574	8.30578	8.81811		7.57482	8.66611	10.6908	9.37079	9.09265		7.53981	8.91494	8.85111	8.78633	7.31022	9.43203	8.70692	8.63457	8.98939										9.56135	9.08783	9.81175	8.82078
																		9.60059	9.00473	9.62368		8.7646	7.09509	9.56771	8.11103	7.51471		7.35698	9.17317	8.79011	9.53729	7.4176	9.24355	9.00565	9.00793	9.40395										9.69034	9.17239	10.9042	9.31881
																		9.55419	7.48898	7.85583		8.90708	9.04731	9.38756	8.7987	8.74043		8.33836	8.9586	10.2239	9.38396	9.20167	8.87332	8.26881	9.53308	8.65744										9.27885	8.83431	10.0851	7.77501
																		10.5237	9.33486	7.58647		8.79537	8.43156	9.4612	10.216	9.0945		9.33022	9.18	8.60563	8.79921	7.38687	9.10437	7.97408	8.95032	8.23088										8.64605	8.75381	9.93519	8.26237
																		10.0538	7.91301	7.30883		9.21621	9.16305	9.46637	9.51083	8.99178		8.12587	8.72907	8.00244	9.32956	7.3069	8.95069	9.70368	7.3802	8.42582										8.9726	8.84954	7.72601	7.7343
																		8.70219	8.93676	9.62455		8.56351	9.07272	9.53157	8.65279	8.82907		8.30386	10.5055	9.2791	9.34828	7.69076	9.09323	8.23121	8.98433	8.24044										9.49642	9.37584	8.25971	9.27684
																		9.01333	8.591	8.81862		9.49919	9.3604	8.47168	9.40339	9.43405		7.72645	9.27604	9.26139	9.41496	9.34702	9.3655	8.81696	9.15336	9.1342										9.22243	10.0907	7.87821	7.56591
																		8.64244	8.73234	9.53693		7.7767	9.08613	9.39458	8.36876	8.89303		7.26217	8.54062	9.25811	9.19999	8.85618	9.15595	9.34143	8.58267	9.23288										8.68698	9.05568	8.71381	7.33035
																		9.3096	8.45195	9.4119		8.89279	9.42691	9.47206	8.99085	9.35858		7.29766	8.25079	8.42063	7.97342	7.54537	8.81552	9.178	9.70343	8.32817										8.88808	9.61423	9.03286	7.37517
																		8.90247	8.09577	7.62019		8.76019	10.7264	8.46044	9.23927	8.85907		8.46976	8.84673	8.81412	8.98459	8.62467	9.34626	10.4642	9.27014	7.81296										8.64369	8.80971	9.54495	7.43497
																		9.05718	8.89039	8.33542		8.95548	9.2897	9.35187	9.24212	9.18349		9.29831	7.68199	8.87744	9.43306	9.13112	9.71909	8.1523	9.67889	9.28249										8.87093	8.04077	9.06372	7.31064
																		10.3613	8.5714	9.05879		8.4569	11.7899	9.54899	8.8189	8.51319		8.42547	7.47793	8.43461	9.13296	7.49742	9.583	8.85172	8.98443	9.06092										9.16822	7.11523	9.41966	7.31918
																		8.23371	9.14569	9.44914		7.65301	9.33836	7.32421	8.50471	8.93874		9.31911	7.44992	7.83287	9.35746	7.40414	9.25652	8.76831	7.56724	9.00847										8.94726	8.38872	9.27109	8.36439
																		8.57572	9.20545	9.56892		9.18542	9.56931	9.18208	10.4999	8.87412		8.56335	8.93305	8.63842	9.21066	8.69473	9.33467	7.3943	7.66782	8.06073										8.87387	9.8717	9.60574	9.13082
																		10.1956	9.39413	9.0821		8.74031	10.0472	9.60662	9.27283	9.44863		7.47825	8.47178	11.847	9.76013	7.92738	9.61226	8.08808	7.40997	8.0193										9.17318	8.38189	8.96545	8.10798
																		9.93986	8.17291	8.34289		8.64017	9.30984	8.18945	7.35867	9.61209		7.81653	8.27705	9.78656	8.87605	9.56266	9.23719	8.79191	9.43996	7.17719										9.23371	7.63926	9.23203	7.28869
																		7.31791	9.12681	9.45219		8.83632	9.52262	9.54007	9.73501	8.35458		8.89015	9.02882	9.30885	9.4643	9.99438	8.64583	8.38171	9.09179	9.31067										9.01937	7.50585	8.83336	7.44005
																		7.82064	8.89091	8.49673		8.07663	9.338	8.672	8.62622	8.86056		9.2037	11.4231	8.69913	9.49096	9.0161	9.30025	7.32644	7.35754	9.26709										9.18004	7.76418	9.40496	8.39192
																		9.94677	8.38874	9.62009		9.33721	10.6731	7.49516	9.76982	9.25865		10.8878	8.18867	9.37107	9.0496	8.46685	10.1703	9.5942	7.24848	8.01417										8.85512	7.82881	9.02044	7.43819
																		9.4058	8.27278	9.69		9.48922	10.8395	8.38263	9.23982	9.67484		8.85085	10.2336	8.54562	9.82248	8.10374	8.87084	8.50578	7.19484	9.14199										8.41145	8.99736	8.8629	8.31018
																		9.04932	9.77868	9.4551		9.07958	12.0198	9.56761	9.52079	9.31044		8.134	7.53201	9.20564	9.30006	7.76199	8.45021	9.5025	7.7511	8.31195										8.63046	9.3699	9.447	8.57638
																		8.24813	8.86263	9.27465		9.45766	7.06231	9.33828	8.86527	9.05647		8.82292	8.68716	8.85132	8.56556	7.57538	9.22942	8.54877	8.90301	9.11136										9.09552	9.28412	8.5964	7.1338
																		9.37787	8.20201	9.85548		8.97378	10.0196	9.49033	9.81157	9.33004		8.8116	8.56046	8.70759	9.80282	7.69688	8.89314	8.77114	7.85757	9.16913										9.05247	9.40462	9.72289	7.46086
																		9.47754	8.93619	9.71556		9.80594	10.9188	8.65685	9.32279	9.12749		8.55661	9.60136	11.0283	8.76703	9.53104	9.1355	9.01124	8.44917	9.30531										9.26891	9.59757	9.40529	7.55728
																		8.47976	9.49783	10.568		9.15237	10.7262	9.33728	9.86265	9.09655		7.62453	8.97267	8.65718	9.61314	8.73094	8.46547	9.27691	7.28329	7.94722										10.4543	9.31931	9.49352	7.9089
																		9.37234	8.16958	9.39557		9.49759	8.5598	8.30984	8.48987	9.83555		7.12674	8.92498	8.75312	7.85904	7.78675	8.40192	7.73851	8.31742	8.8164										10.6022	9.4791	8.68767	7.93128
																		8.47211	9.03398	8.34607		9.79704	9.83661	9.65301	7.60779	8.68131		10.2252	9.00136	9.02454	9.2857	9.51512	8.67508	7.89747	9.02268	9.586										7.46107	9.32325	9.13149	7.7232
																		8.6282	8.8475	9.17318		9.29773	8.85152	9.32904	8.30389	8.70098		7.04558	8.67153	8.67189	9.16633	7.4296	8.93565	8.83682	9.41773	8.99167										8.51659	9.40145	9.16124	9.07352
																		9.02086	9.61023	9.74706		9.10059	8.07936	9.49049	7.91019	9.47515		9.20746	9.20998	8.61563	9.10212	8.25553	8.28007	7.28705	9.39368	8.08611										8.56652	8.08996	9.17583	8.25689
																		9.06495	8.92964	8.97395		10.2429	9.16811	9.46997	8.90563	9.34037		8.24596	9.36565	8.80977	9.31447	7.71064	8.77455	7.44805	9.33943	8.24625										9.2026	8.54986	8.83347	8.39198
																		8.5523	9.38808	8.17507		9.08274	9.15688	8.69514	8.29023	8.68523		8.12772	7.76863	9.53562	9.33606	9.44647	9.04777	9.90109	8.05286	9.20028										9.69751	8.42792	9.29854	9.105
																		8.78685	8.71533	8.69141		9.38046	9.75418	10.0018	8.45092	7.89777		8.80924	8.74578	9.07513	10.3738	9.68267	8.63188	7.22793	7.74855	8.31832										9.47383	7.48723	9.11028	7.35581
																		6.95739	8.16409	9.40654		9.48142	9.31254	9.07305	8.72196	9.29729		8.58758	9.02232	8.18961	8.02729	9.5151	8.38986	9.15382	8.23066	8.78329										9.66705	9.01546	8.96442	8.30204
																		7.75161	8.47725	10.0285		10.3289	9.84417	7.52138	7.47004	8.60904		8.28473	7.7673	9.98474	9.20824	9.17283	8.54495	9.66635	7.59527	7.93522										10.6823	9.77681	9.24289	9.35946
																		10.4678	8.52071	9.63079		9.40378	9.29699	11.8238	7.26191	9.59513		9.111	8.76223	9.54208	9.77723	11.3869	9.04548	10.6138	7.72764	9.0084										9.63358	7.02001	9.44511	7.3634
																		9.83738	9.65891	10.659		7.26011	9.45864	9.00598	7.37294	9.21394		7.51008	8.51481	9.14114	9.78987	8.0985	8.65588	11.3311	7.25207	8.76125										8.86806	8.62503	9.25288	7.35834
																		9.12108	9.34099	10.2347		9.4367	9.90106	8.59812	6.85709	9.11076		8.43754	8.66184	9.1058	9.24884	9.46903	9.04777	8.44755	8.75019	8.93085										8.86491	9.27106	9.15194	7.43134
																		9.64247	7.86464	8.61927		9.48175	9.19663	9.78355	8.00198	8.78568		8.63578	8.51358	9.14064	9.6018	8.52046	9.29443	9.6834	8.43613	9.22367										7.94714	7.31595	8.87665	7.30061
																		8.92813	8.84473	10.5522		8.12413	9.37244	8.35298	7.25108	8.86529		8.13097	7.62547	9.46365	8.4683	8.71152	8.81119	8.06376	7.32544	9.50737										9.22992	9.9368	9.60034	7.36352
																		8.59194	8.91182	9.53527		9.21643	9.02467	8.83119	9.17838	8.95856		10.4534	8.60694	8.72709	7.01176	8.24827	9.30229	8.36672	9.24614	9.12675										8.2027	9.21165	9.84978	7.13954
																		7.79206	9.15222	9.05813		8.84972	9.26409	11.1327	8.33329	9.06602		8.53009	8.58106	8.76407	6.97483	8.37015	8.8453	8.85223	9.02963	8.20415										8.81544	8.95984	9.94174	8.95421
																		8.21932	8.91976	7.37551		9.73837	9.65703	9.49501	10.0427	9.29716		8.19531	8.4747	10.3997	8.10093	7.87075	8.39518	9.63442	9.17633	9.14492										7.62964	9.56774	9.9465	8.47549
																		8.84264	8.49444	9.61029		10.0102	8.85976	9.68544	8.7653	8.48075		8.229	9.21804	9.1135	9.09415	9.3929	9.33665	10.2143	9.31206	9.48398										8.35315	9.04831	10.1589	7.44497
																		9.45134	9.1783	8.99385		9.2065	10.1725	9.4021	9.87992	8.57356		8.6263	9.16955	7.71395	9.23506	8.92069	8.36639	10.4308	9.12449	9.63554										8.25551	9.07451	9.42242	7.36157
																		8.95149	9.21775	9.8738		9.36806	8.53512	7.90653	9.45386	9.13		8.80012	8.18572	8.62835	8.79384	8.35967	9.0259	10.0766	7.40712	9.3381										7.62386	9.03058	10.2176	9.30084
																		9.40153	8.59933	9.17554		10.9547	9.8646	8.66677	7.29529	9.64599		8.91333	9.09086	10.1061	9.2443	8.86081	8.61107	10.3298	9.76957	9.25063										8.88179	9.29196	10.0607	7.35916
																		9.29658	8.9498	9.91479		9.67492	9.38891	8.62505	9.22623	8.28177		8.59835	8.86525	8.46259	9.58946	8.51849	8.84016	10.1602	9.28452	8.43431										9.12405	8.83787	10.9067	8.68516
																		9.08347	9.37704	10.2248		10.401	9.26769	8.83538	8.89987	9.37129		8.64469	7.07915	7.31281	9.26399	8.56605	8.45446	9.86057	8.54456	7.41489										8.6148	8.64863	7.20526	7.50248
																		7.19899	8.76878	9.39948		6.83814	9.34505	7.8184	7.63568	9.27528		8.61879	9.23928	8.89417	9.25582	7.71827	8.77916	9.5144	7.57006	8.026										9.21438	8.33177	9.35332	7.13272
																		8.33755	8.2232	9.78314		9.3305	8.85188	8.73822	9.38686	8.98764		9.75969	7.44551	8.12538	9.12441	7.70134	8.87903	10.0249	9.05797	7.3399										8.77161	9.0464	8.71968	9.46586
																		8.18383	8.42725	9.26506		8.04405	10.361	7.72405	7.90446	8.56699		7.65828	8.83463	8.48294	9.33285	7.58657	8.45258	9.28087	9.0685	9.553										7.38249	9.41459	9.01345	9.29871
																		9.00566	10.3179	10.4284		9.13959	9.29407	8.88197	7.42636	9.21128		8.57499	8.99179	8.01677	10.1524	8.42255	8.67079	8.37838	8.16386	9.43601										8.71584	8.51752	9.59489	7.6675
																		8.95378	8.80923	8.09306		9.09839	10.3267	8.43772	8.89659	9.59535		7.6704	8.67869	9.16453	10.4244	8.09862	8.84201	7.68241	7.77803	7.70971										7.6024	8.46818	8.1478	8.7747
																		9.22808	9.48623	8.91422		9.01623	9.27931	9.28141	9.8061	8.14057		8.29493	9.24685	8.03098	9.39937	7.3684	10.0988	8.58618	9.49591	8.89337										7.35649	9.02993	7.7928	8.00886
																		9.58961	8.63918	9.84527		9.08596	7.40195	8.8068	9.33085	9.51044		8.79283	9.83297	8.63759	9.55394	7.22388	8.64705	8.59699	9.06577	9.38076										7.78115	8.287	9.57209	7.62631
																		9.24701	9.27421	8.87432		8.59132	9.33704	9.17462	7.65624	7.97781		8.86601	9.26636	8.15493	9.54515	7.76509	8.65647	9.61311	9.26624	9.42205										8.73006	8.72505	9.49373	7.50984
																		9.01377	7.9266	8.9986		8.32723	8.5616	9.1162	8.78334	9.19334		9.43525	8.53578	7.90715	9.39731	9.33795	10.2154	7.46635	9.31239	9.70139										8.98893	9.31522	7.2033	8.63
																		8.55985	9.26678	9.40726		9.10178	7.86913	8.21096	8.74374	9.77491		8.88562	9.14325	9.46845	7.45316	9.71755	9.16251	8.75106	8.72487	9.2974										8.97456	8.72876	8.76398	9.30126
																		8.46498	9.43394	10.1801		8.31489	9.17785	9.68344	7.46122	9.21157		9.24749	9.09613	8.10568	9.33	8.16706	9.49363	9.36558	8.74971	9.75931										8.14778	8.393	9.39193	7.35838
																		8.68583	9.88965	8.55246		8.52275	9.22303	8.76529	9.36487	10.016		10.1128	8.82262	9.84068	9.4366	7.76252	9.28132	9.71117	8.99682	9.70989										8.65757	8.23308	9.90057	7.99984
																		8.49079	9.21097	9.59781		8.94345	9.50785	9.58487	8.81796	8.82032		9.12249	9.48632	9.00068	9.33367	8.73883	8.99105	9.21723	9.58793	7.33185										9.42167	8.8546	9.36601	8.84576
																		8.98894	9.20919	9.09163		9.74337	9.44608	9.49442	9.22101	8.52016		8.55375	8.89276	10.3954	9.35435	9.20549	9.02211	8.85759	9.15931	9.63679										8.86199	9.14803	9.5354	8.71589
																		9.08958	9.54995	9.54964		9.50792	9.97281	7.89864	9.26028	9.61909		9.73608	8.00156	9.40853	9.419	9.39175	10.1783	7.83223	7.51355	9.47203										7.51255	8.74234	8.3694	8.63704
																		9.34097	8.87486	7.47403		10.1738	9.637	8.83772	9.61168	9.27349		8.71324	8.21031	10.8392	9.46968	9.36104	10.2868	9.34393	7.71559	9.50053										9.54999	8.84939	9.02093	9.4674
																		8.54719	7.10575	9.49528		9.14608	9.90461	8.57309	9.41884	9.86406		8.98058	9.36066	8.33184	11.5517	9.60902	8.69446	9.0811	8.85223	10.3602										9.4589	9.39914	9.0951	8.03264
																		8.17442	7.27085	8.59855		8.6753	10.2807	9.58247	10.015	10.6867		8.33131	9.00151	7.9765	9.3592	9.23066	9.43384	9.59648	9.47761	9.66341										9.45891	7.78171	9.22318	9.14602
																		9.24193	8.3647	10.0061		10.6841	10.2503	9.04595	9.60044	9.21806		9.00061	9.45959	9.41828	10.0845	7.74421	8.99739	8.98727	8.65826	9.625										9.29836	9.43441	9.29497	9.24786
																		8.48779	9.17068	10.6258		9.88089	10.3994	9.48865	9.37834	8.94402		9.02966	8.81764	9.01923	9.36008	8.85949	9.37734	9.48273	7.86678	7.79453										9.9057	8.14703	9.06379	8.48769
																		9.29728	9.40228	10.4499		9.39253	9.43815	8.97297	10.4572	8.80094		8.95773	10.119	10.3457	8.6008	8.14855	8.13689	8.35626	9.57435	8.78102										9.62495	8.9845	9.64242	8.99262
																		8.73448	9.29794	10.1039		10.4318	7.5011	9.07735	9.22504	9.28817		9.08904	9.7165	7.50102	9.59909	8.92996	8.65943	8.95184	9.63716	9.65759										8.70002	8.62138	8.44525	8.67504
																		8.05773	8.75232	10.5689		10.1827	9.57176	9.08749	9.34204	8.4686		7.80284	9.04349	8.52637	9.42237	8.42165	8.58875	8.31317	9.19322	9.42767										9.10552	9.18237	8.26773	8.51179
																		9.34791	9.39087	9.86276		10.2523	7.95854	9.76308	9.36552	9.0334		8.87512	9.2616	8.70598	9.33791	8.47378	9.22361	9.11142	7.37236	9.71633										8.88803	8.33649	9.99286	9.12415
																		8.42099	9.19095	9.00636		9.37816	7.64214	9.45137	9.05815	9.10254		8.92981	8.88671	7.31179	9.57399	9.53792	9.2754	9.2111	7.23155	9.1793										9.01679	8.48427	9.60719	8.22479
																		9.04054	9.10961	9.98078		8.7182	10.8704	8.62039	8.14685	9.24618		9.13613	8.42779	7.63176	9.36305	8.2433	9.21132	8.66109	9.61543	8.58912										8.90469	8.90792	9.69374	9.3411
																		8.97333	9.39891	8.60923		9.72385	9.08626	8.47105	9.39771	8.4901		7.71233	8.2884	8.84748	9.8092	7.53353	9.6779	8.51489	7.88032	8.96584										8.92469	9.08451	9.61671	9.78113
																		7.99081	8.78025	9.56225		10.4323	8.92948	8.74184	8.40569	7.98366		8.19142	8.76132	9.97255	9.67817	8.67024	7.30767	9.17728	7.58794	9.31804										8.79548	9.46923	9.27558	8.5851
																		9.05355	9.31487	9.55155		8.62426	11.2336	8.07545	8.52914	9.24792		8.76691	7.38701	8.16784	9.37693	8.43148	9.26306	8.82021	7.13698	7.66373										9.76304	8.32457	8.96713	8.79939
																		9.35586	8.47909	9.48406		9.40921	9.38301	9.16484	9.54625	9.19472			8.59161	9.45807	9.40198	8.7157	8.67329	7.40821	9.17195	7.40654										8.5196	9.08341	9.45449	9.40255
																		8.06612	8.92894	9.90348		7.83095	9.99117	9.05946	8.28228	8.17505			8.57009	8.90733	9.19673	8.12487	9.39745	9.32604	8.90794	9.58301										7.9537	9.25655	9.6625	9.26538
																		9.05816	7.45644	9.60567		9.6315	8.82974	7.95551	9.04843	9.05004			9.46873	9.43708	9.26009	8.89038	9.29446	8.69241	9.31567	9.61598										7.7809	8.23473	9.23912	8.61672
																		8.79348	8.03488	9.40483		9.66506	9.7867	9.53441	8.75834	9.62756			8.60218	9.40446	9.26463	8.64226	9.16021	7.39799	9.12862	9.63971										8.77436	9.03596	9.57055	9.40811
																		8.78985	7.71239	9.40901		9.59114	9.89223	11.486	7.34435	10.1175			8.67125	8.86223	8.21369	8.71584	8.90584	9.78063	7.36055	9.63169										9.38567	8.45996	8.3115	8.43119
																		8.86406	9.22869	9.25848		9.56066	8.86319	9.60972	9.37158	9.31332			9.01811	7.74069	8.73185	8.83722	9.49748	9.54913	9.68041	9.50941										8.71131	9.58365	9.3058	9.23021
																		9.13691	8.31034	10.0875		11.2722	9.60944	8.7719	8.98937	9.46998			8.52746	9.09727	9.24644	8.2438	9.19683	9.60041	11.0041	9.15571										7.79839	9.43962	9.26877	9.00563
																		8.98375	10.5184	9.03689		9.34803	9.30941	8.50382	9.27263	9.23077			8.6371	9.23344	9.23857	7.8123	9.46886	9.71391	7.76707	8.52491										9.41921	8.58326	8.85006	8.9661
																		9.19492	10.4571	10.3204		9.65655	9.38315	9.03277	8.92376	9.53327			9.39069	8.68368	9.40296	8.64698	9.4857	9.21305	8.45215	10.9019										8.94307	9.1332	8.43514	7.46832
																		9.37584	8.37342	9.37543		9.42048	8.59584	8.78552	8.84155	9.87249			8.90967	9.42024	9.36163	8.13762	9.04149	9.32045	9.29111	7.15105										8.5006	8.99586	9.2409	7.67883
																		9.43471	9.06189	8.78616		9.87803	8.76686	9.15222	9.32992	9.2989			8.15411	8.19717	9.50807	8.68883	9.58993	8.09682	8.15127	7.81395										8.97585	9.36282	9.37271	7.45095
																		9.87757	9.51081	9.2937		9.01758	7.48635	9.06551	9.53237	9.54017			6.87222	8.90286	9.56885	8.886	9.39605	8.71481	7.64963	8.40863										8.14563	9.26152	8.79111	7.44507
																		11.1359	9.95725	9.50518		11.2459	9.62115	10.2939	8.15692	9.66133			9.11042	9.12682	7.18258	9.00592	8.08157	9.30313	8.99524	8.98873										7.99363	8.63148	9.07279	8.27722
																		7.49542	8.98114	6.83813		9.34897	9.23551	8.71772	9.10883	8.0238			8.60046	9.18313	9.41841	7.6838	9.18492	9.50962	9.12987	8.82804										8.31746	7.84988	9.20288	9.52678
																		8.59236	8.24636	8.96889		9.87126	9.02443	8.81594	9.36744	8.54837			7.56309	8.32981	7.87747	7.92596	8.55572	9.00195	8.74451	9.40332										8.43113	9.05731	7.26675	8.08238
																		8.62641	8.71658	9.38884		7.32565	9.21724	7.82255	9.79563	8.98737			7.4427	8.94727	10.7219	9.69157	9.16677	9.06931	8.83779	9.078										8.90048	9.20551	9.06936	7.46826
																		8.69035	7.49461	9.53019		9.67826	9.31239	8.90151	8.42249	9.27813			9.37093	7.7031	7.55993	9.69294	9.04433	9.14624	9.21264	9.21026										9.04742	9.36949	8.83835	9.04088
																		9.04249	9.33058	9.09058		9.53129	8.96614	8.03359	8.73318	8.75694			9.72074	8.82909	10.0788	9.7436	8.71331	8.42061	9.1726	8.05609										8.30126	8.24052	8.6589	9.11678
																		8.96435	9.20343	8.18447		8.92662	7.34877	9.04315	9.20669	8.17231			10.0721	8.15781	10.3629	8.03658	8.95336	7.49461	9.48283	7.89942										7.9689	9.25241	9.52944	8.97894
																		9.31803	8.89266	9.59552		9.84943	8.78083	8.97466	8.58474	9.07252			10.4144	7.97523	7.51832	8.04834	9.09195	9.26096	9.48567	7.42946										8.81925	9.7977	8.43468	8.36124
																		8.8234	8.79676	7.12905		10.8447	8.90512	8.72565	8.39232	8.56333			7.56358	9.07856	8.17375	9.045	8.57548	10.1559	9.18466	9.01454										9.28007	9.67706	8.71297	7.77934
																		10.9184	8.62288	9.56171		8.82847	8.85456	8.46614	8.49675	9.04425			7.95597	9.46105	7.4874	8.6104	8.59735	9.26259	9.05382	7.99419										8.18028	7.90848	9.4845	8.58695
																		11.3692	8.75278	8.73918		10.7599	9.00527	8.21075	8.7573	8.28709			9.04457	9.2072	8.55187	9.33675	9.1529	8.87523	9.71831	11.0109										8.41198	8.66884	9.40836	9.22262
																		8.96016	8.98547	8.91902		9.51376	10.3354		8.8838	8.94717			8.80462	9.38574	8.14695	8.45612	9.74496	9.41053	9.01553	7.74537										7.91679	8.92277	9.2287	9.3491
																		8.98046	8.12027	7.45861		9.72617	9.37451		9.59803	9.27817			8.15795	8.55029	9.27752	8.40649	7.81771	8.41237	8.21673	7.30667										9.27393	9.02495	8.91577
																		8.38999	8.59191	8.74293		9.55228	9.01328		9.07125	8.97976			8.53396	9.2348	7.88166	8.74231	8.83378	8.70752	7.40837	9.15871										7.62543	9.66464	8.02773
																		9.27982	9.14391	9.26068		9.85449	9.38778		9.05185	9.16333			7.15058	9.51795	8.11765	7.68069	9.0493	8.64573	9.30064	9.52238										9.72879	9.73093	8.97907
																		9.18354	8.67746	8.46678		9.88754	9.19274		8.7529	9.51615			8.3528	10.2118	7.36695	7.84889	9.39813	9.11627	8.50569	8.76425										9.45421	9.5796	9.28562
																		7.96441	8.95552	9.45174		8.61783	9.78595		8.73615	9.51426			8.40266	8.10534	8.00112	8.6629	8.07462	8.65936	9.03815	7.43279										9.6431	9.59187	8.70519
																		9.35782	8.62507	7.48335		9.13607	10.686		9.19599	9.43075			10.0883	9.06351	8.14467	8.73508	8.02193	9.19064	9.27028	9.27722										9.33795	8.57672	8.98643
																		9.22798	8.70907	9.56751		11.1073	9.99732		8.82584	8.88743			7.38499	8.9758	8.02648	7.71195	8.14052	9.21538	9.53331	9.49695										9.3644	8.56455	8.80767
																		8.86486	7.77692	9.15369		10.6455	10.1109		8.51531	9.58925			9.6101	8.91597	8.69121	9.3744	9.43084	9.55213	10.0836	8.91616										9.12381	7.96701	8.47925
																		9.31307	8.5257	9.29731		9.4272	9.28948		7.82802	9.16959			8.89152	8.61686	8.84936	8.31938	9.13028	8.15577	8.49343	7.28671										7.77384	8.88189	7.90617
																		10.1886	9.40281	9.40352		9.2494	9.54966		9.11001	9.18691			9.09082	8.47069	8.7178	8.97089	8.81964	9.28844	10.3721	8.38979										9.31372	9.10928	9.05026
																		9.62801	9.19227	9.32307		8.8734	9.39462		9.05113	9.85873			7.41578	8.97678	10.587	9.07189	8.17255	9.0726	9.49815	9.66067										9.47021	9.03894	9.66771
																		9.07748	8.71962	8.59298		9.04188	9.28165		9.27806	8.87854			7.41754	8.90412	7.75922	8.21098	8.94957	8.72584	8.76163	9.36864										8.17651	8.86964	9.55566
																		8.99416	9.13522	8.95869		8.94176	9.38517		8.56254	10.1573			9.1667	8.92339	9.99088	8.46353	8.94967	9.72192	9.06575	7.95585										9.379	9.30938	9.16839
																		9.42644	8.5127	9.2784		9.4601	10.4155		10.6652	8.18462			7.53752	9.19527	8.15825	8.1354	9.17306	9.01861	9.38255	9.43568										7.77364	8.88086	9.53063
																		7.62909	8.48288	8.93554		9.31601	10.3152		9.39254	7.10127			7.60153	8.86289	8.33136	7.73205	9.72983	9.27444	8.52744	8.24001										8.37009	7.78223	9.55724
																		7.86843	8.74941	8.97405		7.27666	10.0623		9.40066	9.44148			9.11533	9.00965	9.23342	9.15052	9.35016	8.38087	8.43808	8.27476										7.59506	9.0117	9.44364
																		9.6178	9.64896	8.43414		7.34695	9.51711		8.91466	9.00498			11.2711	9.24978	8.34723	9.07143	7.69257	9.62139	8.39529	9.32411										7.81277	7.4451	9.04163
																		9.83385	9.37589	7.97134		10.8675	9.27291		8.46325	8.83291			8.91806	9.0287	9.17822	7.93831	8.15306	9.41021	9.65795	7.10424										8.40559	9.41441	8.88384
																		8.22265	8.39786	9.65088		9.25681	9.37781		9.67572	9.27851			8.96193	8.6218	9.34645	7.84458	9.51196	8.05756	9.07526	8.68053										9.34001	8.43766	9.29671
																		8.50195	8.95486	9.26386		10.7419	9.88583		9.20356	9.71359			8.20585	7.70434	7.95549	8.76987	9.12173	9.81318	8.38785	8.19953										7.56428	8.4086	7.72949
																		8.56059	8.56431	8.09493		10.0263	10.9269		8.23473	8.52595			7.12708	9.28266	12.0645	9.01993	8.45966	9.70401	9.20234	8.32319										8.49573	8.30643	9.16409
																		8.46584	8.7903	10.2475		9.21703	9.69362		8.47171	8.73672			8.78306	8.07681	9.48752	7.40832	9.12634	8.79973	9.29932	7.33088										8.11856	8.53996	9.36584
																		8.8573	9.79358	8.69034		8.683	9.38355		8.94214	7.99944			9.00181	9.15802	9.37968	8.06855	9.36252	9.17648	9.23435	7.39591										7.86805	9.47142	8.26197
																		9.16441	8.86268	9.18782		10.1774	8.61612		9.04619	8.63179			7.48002	9.11717	9.22807	7.96643	8.62253	9.42812	9.03376	9.75215										8.99392	8.56088	9.45456
																		8.7093	9.841	7.11358		9.95906	9.71778		8.09681	9.59817			7.72281	8.48601	9.73471	8.4468	8.77039	7.44346	8.45719	9.32691										8.63546	9.38522	8.93386
																		9.23334	8.50659	7.27002		8.47808	9.41226		9.68658	9.4858			7.08933	7.89897	10.1781	8.45778	8.35064	7.17224	8.65238	10.2527										8.28821	8.54327	9.52113
																		9.55723	8.55677	8.9818		9.40167	9.40377		9.66784	10.3879			8.50469	9.03637	9.43425	9.35879	9.12081	7.16269	9.40023	9.04517										8.92292	9.39602	9.09928
																		7.71498	10.5673	9.73902		9.61813	9.24942		9.71478	8.62378			9.27735	8.85997	8.97851	9.0146	9.42302	9.52591	8.70153	9.42745										8.23832	7.08236	8.69701
																		8.39358	8.70237	8.68407		6.89005	10.4459		9.5696	8.74248			7.94899	8.8892	9.37915	9.35692	8.66281	9.78639	7.98979	8.71511										7.13476	8.63303	8.8378
																		9.06358	9.5154	8.02641		10.3278	10.2519		9.34653	9.52165			9.58849	9.00721	8.71717	8.69655	9.48043	9.73816	7.54374	9.0316										9.07802	8.40163	8.48552
																		9.17954	8.55672	9.1254		9.30249	9.60884		8.47899	11.0671			8.52202	9.2159	9.27879	9.30311	10.0997	9.37467	7.67672	9.11435										8.97664	8.79358	9.65313
																		8.81784	8.03207	9.08024		9.3904	9.47867		9.32428	9.5645			8.33729	9.15381	8.25227	9.29688	9.0319	9.09329	8.49733	8.53524										7.53929	10.0531	9.48416
																		8.9135	8.85156	10.483		8.30676	9.21433		8.75797	7.54994			8.02153	8.69719	8.57637	7.52773	10.1097	9.45724	8.81614	7.29473										8.13493	9.08049	9.9645
																		8.98721	9.19671	9.22761		9.01479	9.45697		9.16953	9.37586			7.66073	9.02367	8.56448	7.55749	10.0427	9.51856	8.36663	8.64414										9.11361	9.04539	9.29809
																		8.63238	8.06837	10.6456		9.0813	9.37005		9.20696	8.50287			8.70206	9.04973	8.76825	8.52907	9.85318	8.69885	7.54211	7.80365										8.44269	7.97955	8.98774
																		7.66637	8.48192	9.47477		9.17475	8.4817		10.2629	9.25155			9.14746	9.18473	9.4105	7.4647	9.81872	8.76522	7.43254	9.5322										8.38806	8.80739	9.58676
																		8.64304	8.81118	10.255		7.79285	8.96281		9.18464	8.7338			10.0172	8.99124	8.97874	9.15168	7.43158	8.09002	8.12346	9.15144										8.42432	8.83612	8.26591
																		8.70867	8.57886	7.93986		9.40642	9.55032		9.30663	10.8971			9.87928	9.0824	8.78546	8.96176	7.14875	8.25002	7.77444	9.05696										7.50942	9.42171	9.68949
																		8.687	9.14756	9.16213		9.67718	9.34728		8.29221	11.5287			9.61236	7.14687	8.74424	8.61904	8.99565	9.0196	7.04741	9.37219										7.69853	8.30943	8.67078
																		9.82195	8.97591	8.01066		10.2694	9.01997		8.80635	9.33069			9.3255	8.01089	7.54674	8.10022	7.88074	9.07044	7.4707	9.26343										7.47316	9.44068	10.2898
[truncated: 878 more rows]
[truncated: 6 more columns]

## Sheet: Figure S3,Table S3
Proportion of low, high, and intermediate F0 calls for each pup
[truncated: 15 more rows]

## Sheet: Figure S5
Mean energy entropy for each call, (comparison of High-F0 vs. Control groups)
[truncated: 1,422 more rows]

[truncated: 1 more sheets: Figure S1]
